# Supplementary material for: Transcriptomic response to soybean meal-based diets as the first formulated feed in juvenile yellow perch (Perca flavescens)
Source: Sci Rep. 2020 Mar 4;10:3998. doi: 10.1038/s41598-020-59691-z (PMC7055240; doi:10.1038/s41598-020-59691-z)
Supplement: Supplementary file 1 — Dataset 1. [file 41598_2020_59691_MOESM1_ESM.xlsx]

## Sheet: Info
	Supplementary Data Set
	Transcriptomic response to soybean meal-based diets as the first formulated feed in juvenile yellow perch (Perca flavescens)
	Megan M. Kemski1,3, Chad A. Rappleye2, Konrad Dabrowski3, Richard S. Bruno4, Macdonald Wick5*
	Edge R Gene Analysis
	All Data Tab-All predicted isoforms prior to filtering
	Significant Tab-Filtered data, contains only isoforms with a significant fold change
	3 Fold Tab- Filtered data, contains isoforms with fold change of ±3
	KEGG Modules Tab- All identified genes organized into KEGG modules

## Sheet: All Data
	FM- FPKM Values						SBM- FPKM Values						Ave. FPKM		Fold Change (FC)
Trinity_ID	FM1	FM2	FM3	FM4	FM5	FM6	SBM1	SBM2	SBM3	SBM4	SBM5	SBM6	FM avg	SBM avg	FC (SBM:FM)	log2(FC)	P-Value
TRINITY_DN45777_c3_g7_i1	97.7328	130.121	117.608	139.908	134.198	115.098	194.601	196.785	208.257	192.384	226.869	223.686	122.444	207.097	1.69135	0.758179	2.32509e-06
TRINITY_DN34368_c6_g2_i1	64.0566	71.7756	67.4991	69.8836	57.2636	65.8529	121.661	99.2669	113.569	100.322	95.9177	107.161	66.0552	106.316	1.60951	0.6865	4.55513e-06
TRINITY_DN50847_c3_g4_i2	30.0937	52.526	40.2342	45.742	49.3953	33.7929	79.0656	73.3205	79.8126	71.6371	75.152	79.8135	41.964	76.4669	1.8222	0.865543	4.80432e-06
TRINITY_DN54125_c0_g1_i2	29.8071	38.6484	29.623	31.9065	22.5849	22.3842	56.5568	59.91	55.0679	47.7581	53.5387	57.0733	29.159	54.9841	1.88567	0.914809	6.4479e-06
TRINITY_DN41569_c0_g6_i2	83.5458	109.529	102.87	127.767	111.759	103.545	184.344	180.75	152.045	164.75	183.218	170.18	106.503	172.548	1.62013	0.696012	7.48698e-06
TRINITY_DN47237_c2_g3_i1	275.859	317.395	278.545	364.524	271.747	234.24	554.171	480.155	509.485	483.438	438.481	486.907	290.385	492.106	1.69467	0.760958	7.76142e-06
TRINITY_DN50847_c3_g6_i1	17.483	24.6216	20.6329	25.9769	29.7246	19.4959	42.3108	39.3569	41.9088	40.5493	48.877	41.1701	22.9892	42.3622	1.8427	0.88142	8.06174e-06
TRINITY_DN38984_c5_g3_i3	23.3584	36.7085	30.802	26.1181	27.6847	23.9728	52.8529	45.4791	45.0555	47.4577	46.0518	48.1556	28.1074	47.5088	1.69026	0.757158	9.06872e-06
TRINITY_DN36526_c7_g3_i2	45.5704	82.9673	62.0462	80.8956	67.1718	58.921	144.313	127.837	121.721	124.501	112.869	143.575	66.262	129.136	1.94887	0.962471	9.75755e-06
TRINITY_DN47663_c3_g4_i3	51.016	71.328	57.4774	65.5071	65.2776	44.9128	156.707	126.963	120.863	106.479	116.542	122.173	59.2531	124.954	2.10882	1.07631	9.93598e-06
TRINITY_DN32134_c2_g1_i1	11.321	15.3698	11.7902	15.6709	14.4252	13.2861	20.9417	21.2819	20.5968	22.3772	22.3196	25.5641	13.6439	22.1802	1.62565	0.700168	1.01418e-05
TRINITY_DN51116_c2_g3_i3	54.1686	59.0918	42.0027	52.2362	41.3813	43.9019	91.7446	83.9615	77.5241	70.736	77.9772	80.5566	48.7971	80.4167	1.64798	0.720535	1.86209e-05
TRINITY_DN43921_c1_g2_i7	48.5798	42.5282	43.6239	51.5304	45.7526	34.3706	74.0795	65.7407	74.2343	73.7397	60.8844	77.4354	44.3976	71.019	1.59961	0.677368	1.9638e-05
TRINITY_DN34368_c6_g14_i2	40.2682	47.3033	41.708	49.5538	38.4671	42.0246	80.3477	69.8221	73.3761	63.8276	60.6019	61.3835	43.2208	68.2265	1.57856	0.658422	4.11026e-05
TRINITY_DN42828_c1_g2_i6	193.603	194.137	177.591	216.851	195.25	195.393	321.249	291.679	346.713	280.091	260.63	267.977	195.471	294.723	1.50776	0.592358	4.43314e-05
TRINITY_DN54011_c5_g1_i2	52.449	67.4482	54.6773	62.9659	56.0979	53.4333	74.9342	75.6528	73.2331	73.8899	76.2821	78.6244	57.8453	75.4361	1.3041	0.38298	4.52462e-05
TRINITY_DN49223_c2_g3_i6	57.7512	58.9426	61.3093	65.6483	51.4352	51.5559	96.4458	97.5177	91.9705	103.175	71.0554	92.5955	57.7737	92.1267	1.59461	0.672942	4.82136e-05
TRINITY_DN48613_c1_g3_i12	39.4084	47.9002	43.9187	50.1186	41.0899	47.3679	55.5596	62.0965	66.0814	60.3734	56.929	64.0588	44.9673	60.8498	1.3532	0.436178	5.65634e-05
TRINITY_DN50262_c5_g2_i6	30.237	63.1208	37.434	45.1773	35.8444	31.1935	91.887	88.1887	89.1098	87.2561	75.5758	120.092	40.5012	92.0182	2.27199	1.18372	6.54595e-05
TRINITY_DN31620_c5_g2_i2	76.8105	104.306	88.7216	104.19	105.639	90.6922	169.243	153.638	159.482	139.219	123.04	139.116	95.0599	147.29	1.54944	0.63168	8.94349e-05
TRINITY_DN50465_c3_g2_i9	45.5704	60.7332	61.7514	57.8834	60.0321	68.4524	33.0508	39.3569	32.6116	30.9376	44.7804	33.2928	59.0705	35.6717	0.603884	-0.727159	9.77689e-05
TRINITY_DN36509_c3_g1_i8	0.85982	4.02899	0.884268	0.847074	0.874253	0	5.69842	4.95606	10.1554	8.41023	7.20442	6.68828	1.24907	7.18546	5.75266	2.51188	0.000103274
TRINITY_DN52238_c0_g3_i1	28.804	27.0091	31.981	29.0829	29.5789	27.4387	18.6623	21.2819	15.5906	18.7728	24.721	21.1052	28.9824	20.0223	0.690844	-0.533107	0.000107466
TRINITY_DN48888_c5_g5_i1	90.4244	75.6554	72.0679	81.3191	75.6229	71.0518	58.9787	59.0354	57.6425	58.421	62.1558	53.3576	77.6902	58.2652	0.749967	-0.414988	0.000109588
TRINITY_DN38132_c6_g7_i2	206.93	262.481	205.003	254.122	199.184	184.706	377.378	349.111	350.146	331.453	278.288	319.551	218.738	334.321	1.52841	0.611995	0.000113643
TRINITY_DN50765_c0_g7_i2	4.15579	4.47665	5.45299	2.54122	4.80839	3.17711	6.55318	9.32905	9.15414	8.26004	10.3122	11.7416	4.10203	9.22505	2.2489	1.16666	0.000120158
TRINITY_DN41127_c2_g4_i7	11.1777	20.5926	15.3273	21.0357	15.7366	11.4087	40.3163	33.9636	35.9014	34.2416	22.6021	35.3736	15.8798	33.7331	2.12428	1.08613	0.000133194
TRINITY_DN53244_c4_g2_i1	15.4768	17.4589	13.7062	17.365	19.3793	15.3079	26.2127	21.1361	27.8915	22.9779	26.6987	22.7401	16.449	24.6095	1.49611	0.580864	0.000138388
TRINITY_DN43780_c2_g2_i2	55.8883	58.4949	54.8246	54.4951	50.1239	52.5668	70.233	58.8896	65.0802	70.1353	68.0888	67.9232	54.3989	66.725	1.22659	0.294577	0.000156675
TRINITY_DN50807_c2_g2_i2	351.236	486.91	412.069	599.164	459.129	359.014	673.981	727.083	704.296	672.518	762.821	884.636	444.587	737.556	1.65897	0.730254	0.000157472
TRINITY_DN53033_c1_g3_i3	72.9414	161.458	61.3093	109.555	86.5511	42.169	289.622	234.538	231.285	200.794	174.319	221.605	88.9972	225.361	2.53222	1.34029	0.000164278
TRINITY_DN52916_c5_g7_i2	27.3709	24.6216	26.3807	32.4712	31.1817	25.4169	33.9056	36.0043	38.9051	36.0438	37.9998	36.5626	27.9072	36.5702	1.31042	0.389675	0.000167233
TRINITY_DN46814_c3_g1_i9	1434.18	1166.17	1478.79	1678.05	1263.15	1448.19	1046.94	795.302	1047.43	870.158	752.226	786.987	1411.42	883.175	0.625734	-0.676367	0.000169894
TRINITY_DN35828_c2_g4_i2	34.2495	42.6774	36.5498	50.6833	36.5729	31.0491	68.5235	65.8864	72.5179	59.7727	51.7023	58.7082	38.6303	62.8518	1.62701	0.701919	0.000185599
TRINITY_DN45967_c1_g1_i2	22.6419	22.0848	19.0118	31.2006	22.4392	19.2071	48.579	40.2315	40.0494	34.3918	32.208	43.3995	22.7642	39.8099	1.74879	0.80562	0.000220435
TRINITY_DN49409_c3_g2_i2	10.1745	25.0692	12.2324	10.1649	20.3992	15.7412	42.4532	42.8553	35.7584	34.8424	26.84	30.7661	15.6302	35.5859	2.27673	1.18661	0.00023327
TRINITY_DN38445_c4_g1_i9	17.1964	17.3097	17.8327	21.4592	17.7765	23.1063	28.6346	28.4245	30.037	28.9852	23.4497	24.8209	19.1135	27.392	1.43312	0.518543	0.000235015
TRINITY_DN47237_c2_g1_i2	20.779	29.6951	22.1067	23.5769	22.4392	19.2071	38.4643	32.0686	40.3354	36.9449	29.2415	35.2249	22.9673	35.38	1.54045	0.623115	0.000248619
TRINITY_DN43308_c4_g1_i9	1558.85	1663.52	1572.08	1685.11	1638.79	1460.46	1890.31	1980.97	1772.61	1891.4	2146.92	1906.61	1596.47	1931.47	1.20984	0.274811	0.000274487
TRINITY_DN50696_c0_g1_i3	36.1124	52.3768	32.8653	38.6831	38.03	28.0164	56.8418	59.3269	70.9446	64.5785	51.7023	63.613	37.6807	61.1678	1.62332	0.698776	0.000288423
TRINITY_DN54052_c3_g4_i2	8.02498	7.01342	5.89512	7.90603	7.28544	8.95369	4.7012	5.97642	3.0037	4.3553	4.09663	4.1616	7.51311	4.38247	0.58331	-0.775816	0.000301688
TRINITY_DN52105_c1_g1_i1	91.2842	119.228	105.965	96.0018	107.97	102.245	175.369	184.395	134.737	158.743	140.416	136.738	103.782	155.066	1.49415	0.579292	0.000311708
TRINITY_DN52591_c2_g1_i1	106.474	99.3816	98.8907	122.261	88.591	94.8802	146.592	124.922	154.19	153.036	124.029	141.197	101.746	140.661	1.38247	0.467101	0.0003128
TRINITY_DN49417_c3_g3_i6	30.5236	36.5593	33.7496	31.7653	36.4272	24.6948	39.7465	44.7503	47.058	44.4541	41.5314	49.196	32.2866	44.456	1.37692	0.461277	0.000351303
TRINITY_DN41103_c1_g1_i2	49.0097	88.7869	57.3301	53.7892	74.0201	50.4006	89.8926	112.532	98.6931	120.296	95.2113	112.066	62.2228	104.782	1.68398	0.751799	0.000364144
TRINITY_DN31405_c10_g1_i1	273.996	289.639	269.849	272.476	285.589	252.003	552.604	437.882	501.332	355.783	383.953	394.757	273.925	437.719	1.59795	0.676211	0.000391878
TRINITY_DN48635_c1_g3_i1	18.7727	18.205	16.5063	17.2238	17.6308	16.7521	14.9584	14.2851	14.1603	14.1172	14.1263	10.5526	17.5151	13.7	0.78218	-0.353791	0.000401898
TRINITY_DN51598_c2_g2_i1	272.563	305.904	300.209	255.534	303.949	252.147	364.272	321.998	357.87	323.944	355.559	364.288	281.718	347.988	1.23524	0.3048	0.000443486
TRINITY_DN52592_c5_g3_i3	10.3178	19.1004	14.8852	15.2473	25.6448	16.3188	31.4838	57.2862	38.1899	60.3734	74.3044	46.5207	16.9191	51.3597	3.03562	1.60115	0.00046199
TRINITY_DN48477_c6_g1_i14	37.6888	62.0762	42.7396	52.0951	35.9901	43.0355	88.3255	67.4899	73.3761	74.9411	64.6985	93.4873	45.6042	77.0531	1.6896	0.756492	0.000466786
TRINITY_DN51853_c3_g2_i1	24.7915	10.4455	21.2224	22.7298	22.002	25.4169	9.4024	7.72562	11.7287	10.3626	7.48695	9.21496	21.1014	9.32021	0.441688	-1.17776	0.000485798
TRINITY_DN51210_c3_g2_i1	93.8636	93.8604	98.8907	100.378	102.433	94.1581	135.48	113.844	131.019	104.377	128.691	122.618	97.2641	122.671	1.26122	0.334818	0.000487351
TRINITY_DN51759_c3_g1_i26	38.1187	40.4391	40.529	41.2243	44.7326	37.2589	51.1433	51.0183	43.3391	49.4101	55.3751	50.0878	40.3838	50.0623	1.23966	0.309863	0.000503972
TRINITY_DN50397_c9_g2_i4	64.7731	94.1589	73.5416	89.3663	80.7227	75.5287	105.421	129.003	104.414	117.743	130.81	100.621	79.6819	114.669	1.43908	0.525091	0.000505937
TRINITY_DN48476_c1_g3_i6	9.74462	10.4455	8.40055	9.459	9.47108	9.53134	8.12025	7.87139	6.72257	6.9084	8.19326	6.24239	9.50868	7.34304	0.772246	-0.371615	0.000512766
TRINITY_DN49701_c5_g5_i1	87.1284	111.17	82.6791	68.0483	83.0541	58.921	125.793	135.271	111.852	159.194	129.256	123.956	81.8335	130.887	1.59943	0.677505	0.0005223
TRINITY_DN44476_c4_g1_i9	2.72276	3.4321	2.35805	3.67066	3.2056	2.88829	7.83533	4.81029	6.15044	5.55676	5.79179	4.31022	3.04624	5.74247	1.8851	0.911087	0.000525501
TRINITY_DN46754_c6_g2_i7	6.30534	17.4589	12.3798	15.2473	16.6108	12.564	27.9223	22.3023	32.4686	28.9852	18.788	29.5771	13.4277	26.6739	1.98648	0.989404	0.000555572
TRINITY_DN51017_c0_g8_i1	17.9129	16.5636	19.896	18.2121	16.3194	19.6403	12.9639	13.702	15.4476	15.7692	13.42	12.1875	18.0907	13.915	0.769181	-0.378277	0.000558307
TRINITY_DN54205_c6_g3_i12	2.14955	2.38755	3.24232	2.96476	3.2056	3.17711	4.55874	3.64416	4.291	5.25639	6.07431	4.90474	2.85448	4.78822	1.67744	0.742646	0.00058884
TRINITY_DN42144_c5_g2_i3	77.957	49.2432	88.7216	80.4721	73.8744	85.9265	46.1572	43.5842	57.0703	33.9413	40.9663	34.6304	76.0324	42.725	0.561931	-0.831137	0.000594957
TRINITY_DN36131_c1_g2_i23	11.0344	14.0268	11.4955	17.7886	11.0739	13.1417	31.1989	24.1972	32.3255	17.271	29.9478	21.997	13.0935	26.1562	1.99766	0.997469	0.000607601
TRINITY_DN37544_c2_g1_i2	73.5146	72.671	70.8888	76.8014	73.4373	65.8529	96.8732	84.5445	86.1061	95.0656	78.2598	97.9461	72.1943	89.7992	1.24385	0.314677	0.00061123
TRINITY_DN51598_c2_g6_i1	179.559	216.222	210.751	217.416	214.483	189.327	248.879	232.643	245.874	228.578	262.749	248.804	204.626	244.588	1.19529	0.257365	0.000701861
TRINITY_DN49787_c5_g1_i6	48.1499	44.1696	43.3291	46.1655	42.9841	50.545	59.2636	54.0793	49.0605	61.1243	55.7989	56.9247	45.8906	56.0419	1.22121	0.288099	0.000729005
TRINITY_DN34491_c7_g1_i3	26.5111	25.0692	28.7387	26.2593	26.6647	24.406	35.9001	32.7974	50.0617	40.2489	44.4979	33.8873	26.2749	39.5656	1.50583	0.590363	0.00081409
TRINITY_DN53808_c3_g2_i2	87.7016	122.959	108.618	107.437	118.607	117.409	146.022	138.187	160.054	129.758	143.665	135.252	110.455	142.156	1.287	0.364041	0.000822484
TRINITY_DN36737_c3_g2_i4	18.7727	32.978	27.5597	25.8358	28.4132	29.8938	42.8806	51.6013	32.3255	42.3515	54.8101	45.4803	27.2422	44.9082	1.64848	0.720976	0.000865955
TRINITY_DN51979_c4_g4_i8	19.6325	14.4745	14.7378	19.2004	15.7366	20.0736	25.6429	27.4041	31.7534	20.4248	24.721	25.4155	17.3092	25.8936	1.49594	0.5804	0.000898207
TRINITY_DN43975_c4_g2_i2	34.966	33.2764	36.6971	35.7183	39.05	37.6921	43.5929	41.1061	47.9162	43.553	39.4124	42.2105	36.2333	42.9652	1.18579	0.245714	0.000903713
TRINITY_DN51077_c1_g1_i5	36.6856	40.8867	38.3183	34.5889	41.3813	38.5586	53.2802	45.3334	58.3576	51.0621	47.8882	43.3995	38.4032	49.8868	1.29903	0.377433	0.000926924
TRINITY_DN52591_c2_g1_i8	18.0562	16.5636	19.3065	20.3298	15.4451	14.8747	22.3663	30.1737	26.7472	24.9303	21.7545	22.5915	17.4293	24.7606	1.42063	0.505916	0.000984266
TRINITY_DN51466_c2_g4_i1	25.2214	25.8154	26.528	25.5534	26.2276	29.3161	22.9361	19.5327	20.4538	24.0292	16.104	20.0648	26.4436	20.5201	0.775994	-0.365803	0.000985597
TRINITY_DN40397_c1_g1_i2	12.0375	17.9066	12.3798	18.4945	11.9481	15.4523	20.3719	19.97	23.1714	22.6776	18.788	23.9292	14.7031	21.4847	1.46123	0.546428	0.00104152
TRINITY_DN33861_c3_g2_i4	212.805	303.368	251.869	282.499	303.512	228.897	379.372	359.314	327.547	339.413	367.99	317.619	263.825	348.543	1.32111	0.401755	0.00105055
TRINITY_DN43974_c2_g2_i7	46.287	49.9893	48.0452	57.1775	57.1179	52.1336	78.2108	71.2798	63.7929	59.9229	67.1	61.8294	51.7917	67.0226	1.29408	0.371848	0.00105861
TRINITY_DN45102_c4_g1_i5	82.2561	163.249	101.543	162.215	97.0421	106.867	302.016	259.173	359.443	212.358	182.229	222.051	118.862	256.212	2.15554	1.10796	0.0010718
TRINITY_DN48068_c2_g5_i2	43.8508	51.4815	46.8662	50.6833	52.4552	48.09	66.6715	69.5306	70.2294	68.7836	50.4309	60.3431	48.9045	64.3315	1.31545	0.395398	0.00110333
TRINITY_DN33859_c10_g1_i3	50.7294	52.3768	45.8346	50.4009	46.6268	50.2562	55.5596	51.4556	57.6425	56.9192	57.4941	55.2898	49.3708	55.7268	1.12874	0.174658	0.00111598
TRINITY_DN40727_c3_g5_i4	58.1811	53.2721	69.2677	53.648	55.9522	72.7848	47.8667	40.3773	46.6289	33.9413	43.3678	30.7661	60.5177	40.4913	0.669083	-0.579251	0.0011213
TRINITY_DN53444_c2_g4_i1	142.587	139.373	135.588	140.756	133.178	126.363	181.21	154.658	168.779	144.025	166.125	158.735	136.307	162.256	1.19037	0.25141	0.00114146
TRINITY_DN45641_c1_g3_i3	30.8102	28.7998	26.3807	29.93	28.4132	24.6948	23.6484	22.7396	23.3144	22.0768	25.5686	23.4833	28.1714	23.4719	0.833179	-0.263059	0.00114518
TRINITY_DN34637_c3_g9_i1	7.73838	31.0381	10.906	23.2945	30.8903	9.0981	51.8556	136.146	61.6474	92.5125	161.746	90.9606	18.8276	99.1447	5.26593	2.39575	0.00117645
TRINITY_DN34917_c1_g1_i1	85.6953	81.3258	83.1212	77.9308	83.0541	90.6922	97.7279	89.6464	97.9779	96.7176	96.9065	88.7312	83.6366	94.6179	1.1313	0.177967	0.00123071
TRINITY_DN53155_c6_g2_i5	7.16516	6.56575	6.33726	7.05895	6.26548	5.63216	8.54763	6.70526	8.582	8.71059	8.33452	9.06633	6.50413	8.32439	1.27986	0.354876	0.00124508
TRINITY_DN53273_c0_g9_i1	65.4896	203.688	45.3924	111.108	70.3774	24.8393	480.519	267.19	376.178	326.197	138.579	367.855	86.8157	326.086	3.75608	1.90906	0.0012614
TRINITY_DN51217_c3_g2_i1	414.003	474.376	523.929	467.585	447.763	371	342.618	316.605	308.666	365.094	386.637	308.255	449.776	337.979	0.751439	-0.41224	0.00130377
TRINITY_DN51840_c0_g3_i16	30.5236	34.4702	33.897	34.3065	32.4931	34.8038	42.8806	38.6281	54.6388	40.3991	42.0964	46.5207	33.4157	44.194	1.32255	0.403208	0.00131669
TRINITY_DN43738_c7_g1_i7	12.3241	12.9823	9.4322	13.6944	11.511	12.564	28.0647	16.7631	26.7472	17.5714	19.353	19.0244	12.0847	21.254	1.75876	0.813754	0.00132247
TRINITY_DN54053_c1_g8_i3	97.3029	115.498	98.3012	123.673	93.108	98.635	141.321	122.152	124.725	128.256	134.765	150.115	104.42	133.556	1.27903	0.354974	0.00133336
TRINITY_DN51291_c5_g1_i2	18.4861	15.6683	22.1067	15.3885	15.008	18.0518	22.9361	24.1972	21.7411	20.7252	25.4274	25.2668	17.4516	23.3823	1.33984	0.421812	0.00136504
TRINITY_DN34637_c3_g5_i3	5.30222	23.8755	7.66366	16.3768	28.4132	7.50954	45.5874	99.7042	44.0543	71.7873	132.222	72.2334	14.8568	77.5981	5.22307	2.38373	0.0013725
TRINITY_DN39712_c1_g3_i1	110.773	84.6087	114.513	120.849	87.4253	126.363	72.9398	82.5038	75.2356	70.5858	73.8806	51.5741	107.422	71.1199	0.662061	-0.594826	0.00137706
TRINITY_DN45817_c1_g2_i12	6.16204	14.6237	9.57957	10.7296	10.6367	9.24252	17.8076	17.492	15.5906	19.9743	19.9181	12.4848	10.1624	17.2112	1.69362	0.759605	0.00139582
TRINITY_DN45087_c5_g1_i5	477.057	508.697	474.852	475.067	565.35	390.063	608.449	693.119	590.156	617.401	712.531	839.007	481.848	676.777	1.40455	0.490088	0.00140759
TRINITY_DN53024_c4_g1_i1	14.4736	17.9066	18.4223	12.4238	23.022	20.5068	27.6373	31.9228	40.4785	37.5457	20.9069	39.2379	17.7925	32.9549	1.85218	0.888569	0.00147251
TRINITY_DN50379_c2_g7_i2	10.7477	10.4455	11.4955	9.74135	9.9082	9.96459	8.54763	9.03752	7.2947	9.16114	8.19326	9.36359	10.3838	8.59964	0.828177	-0.271688	0.00154438
TRINITY_DN44725_c1_g5_i3	8.45489	13.5792	13.8535	14.2591	13.4052	10.9755	23.2211	18.075	23.8866	17.5714	16.9516	16.6464	12.4212	19.392	1.5612	0.642248	0.00156993
TRINITY_DN49263_c9_g4_i1	29.8071	55.3612	42.1501	63.9541	39.1957	31.3379	78.3533	64.283	64.7941	77.7946	62.5796	80.5566	43.6344	71.3935	1.63618	0.710032	0.00160246
TRINITY_DN52882_c1_g3_i5	49.8695	61.6286	55.1194	67.2012	58.7207	63.8311	80.6327	76.5274	95.6893	68.0327	90.1259	73.1252	59.3951	80.6889	1.35851	0.441999	0.00162079
TRINITY_DN43138_c2_g4_i1	27.3709	25.2185	23.2857	27.5299	29.1418	24.6948	29.7743	30.611	31.0382	32.1391	28.5352	32.1037	26.2069	30.7002	1.17145	0.227974	0.0016375
TRINITY_DN36362_c3_g3_i3	0	11	6	6	19	8	22	36	11	24	48	21	8.33333	27	3.24017	1.69599	0.00164484
TRINITY_DN52265_c2_g4_i2	36.8289	46.4079	43.1818	57.0363	43.7127	38.5586	53.5652	70.1137	54.2097	70.2855	62.297	74.4628	44.2877	64.1556	1.44861	0.5343	0.00164883
TRINITY_DN38246_c5_g1_i9	5.15892	8.35641	6.33726	9.17664	9.47108	9.53134	9.54486	11.5155	12.3009	12.7655	12.1486	13.2279	8.00527	11.9172	1.48867	0.572689	0.00166005
TRINITY_DN43164_c6_g1_i2	22.0687	49.2432	28.444	32.1888	40.7985	23.5395	66.5291	55.3912	69.8003	55.5676	55.3751	42.5077	32.7138	57.5285	1.75854	0.814368	0.0017013
TRINITY_DN34485_c6_g1_i8	10.4611	13.1315	14.0009	14.2591	11.8024	14.4414	14.3885	18.6581	16.4488	18.4725	21.3307	21.1052	13.0161	18.4006	1.41369	0.498776	0.00172312
TRINITY_DN50320_c6_g5_i9	102.462	67.4482	89.7532	81.3191	73.4373	82.7494	65.1045	60.9304	63.2208	47.3075	61.732	49.196	82.8615	57.9152	0.69894	-0.516516	0.00179504
TRINITY_DN53580_c3_g1_i18	2.00625	1.64144	1.62116	1.97651	0.874253	1.0109	3.70397	2.6238	2.71763	3.30402	2.82526	1.93217	1.52175	2.85114	1.87359	0.897422	0.00180345
TRINITY_DN52088_c3_g1_i12	39.5517	41.7821	48.9295	37.9772	42.8384	43.7575	32.9084	38.1908	30.6091	36.6446	32.773	35.0763	42.4727	34.367	0.809155	-0.305408	0.00183182
TRINITY_DN54204_c5_g6_i1	23.645	44.0204	12.6745	9.31782	8.01399	11.4087	53.4227	44.1672	32.6116	65.0291	48.312	73.8683	18.1801	52.9018	2.90988	1.54037	0.00183253
TRINITY_DN38536_c0_g2_i4	3.15267	6.71498	0.589512	2.96476	2.33134	1.15531	23.506	14.2851	18.0222	6.45785	11.1598	10.1067	2.8181	13.9229	4.94055	2.29862	0.00183624
TRINITY_DN51848_c6_g3_i12	66.636	67.4482	57.4774	70.5895	85.9682	61.3761	48.0092	45.0418	49.2035	54.5163	55.7989	45.183	68.2492	49.6255	0.727121	-0.459584	0.00184579
TRINITY_DN52675_c3_g5_i4	33.9629	76.9984	38.3183	51.6715	66.2975	33.7929	104.851	132.356	51.349	138.919	130.81	135.549	50.1736	115.639	2.30478	1.20439	0.00188131
TRINITY_DN52105_c1_g4_i5	7.45177	12.9823	10.3165	13.8355	14.1338	8.0872	13.6762	20.1158	16.3058	19.0732	17.2341	20.2135	11.1345	17.7698	1.59592	0.673374	0.00188701
TRINITY_DN52551_c3_g1_i2	13.6138	16.8621	18.4223	20.1886	13.6966	12.564	26.0703	21.865	35.1862	22.3772	26.1337	23.186	15.8912	25.8031	1.62373	0.69887	0.00190719
TRINITY_DN53033_c1_g4_i4	28.804	72.2233	36.6971	36.4242	12.2395	21.0845	162.69	95.477	170.21	99.2707	60.4606	102.554	34.5788	115.11	3.32893	1.73474	0.00193572
TRINITY_DN35129_c5_g3_i1	287.466	233.383	290.187	260.617	308.757	291.572	238.621	224.043	210.831	203.197	249.753	193.366	278.664	219.969	0.789369	-0.341175	0.00196007
TRINITY_DN33021_c3_g1_i1	63.0534	77.4461	74.5733	79.4838	67.7546	67.2971	91.3172	97.955	88.5377	85.7543	80.8025	80.2593	71.6014	87.4377	1.22117	0.288226	0.00197898
TRINITY_DN49165_c5_g3_i2	12.3241	13.1315	16.6537	13.8355	11.511	15.7412	23.6484	16.7631	25.1739	17.7216	18.5055	21.4025	13.8662	20.5358	1.481	0.566165	0.00202173
TRINITY_DN51947_c3_g6_i1	172.394	126.54	163.147	177.321	122.25	149.902	115.251	123.318	104.7	105.428	103.263	110.728	151.926	110.448	0.726988	-0.459984	0.00202594
TRINITY_DN45074_c0_g3_i7	3.00937	5.5212	2.06329	3.10594	3.64272	1.29973	35.1878	16.1801	26.1751	9.46151	15.3977	13.6738	3.10704	19.346	6.2265	2.6327	0.00204072
TRINITY_DN52808_c1_g2_i1	2.43616	3.87976	4.27396	5.08245	7.28544	4.18801	1.56707	2.6238	1.57337	1.80219	1.27137	1.33766	4.5243	1.69591	0.374844	-1.40683	0.00205823
TRINITY_DN48579_c3_g1_i10	11.6076	20.891	17.0959	12.4238	15.1537	13.7194	18.9473	22.1565	23.8866	23.4285	19.6356	23.6319	15.1485	21.9477	1.44883	0.534739	0.0020982
TRINITY_DN44736_c3_g4_i2	1.00312	30.7397	21.6646	12.7061	32.2017	0.577657	39.1766	38.4823	38.619	51.9632	45.4867	68.0718	16.4821	46.9666	2.84955	1.50991	0.00214669
TRINITY_DN40003_c5_g1_i4	57.7512	68.0451	47.6031	63.8129	55.2237	53.1445	149.156	105.681	153.761	66.3807	94.6463	118.457	57.5967	114.68	1.99109	0.993413	0.00214841
TRINITY_DN51733_c1_g6_i5	147.889	109.827	125.124	119.437	106.513	103.401	89.7501	105.098	74.2343	77.7946	86.0292	79.5162	118.699	85.4037	0.719501	-0.474847	0.00214884
TRINITY_DN50826_c1_g9_i1	14.187	19.3988	15.7695	19.7651	18.9422	20.218	15.2433	10.6409	13.5882	12.4652	14.4088	11.8903	18.0468	13.0394	0.722537	-0.467978	0.00215559
TRINITY_DN43786_c3_g1_i7	126.967	115.647	107.144	112.52	119.773	119.142	156.564	122.59	135.739	133.663	151.293	154.425	116.865	142.379	1.21832	0.284856	0.00218304
TRINITY_DN40631_c1_g1_i3	20.2058	25.2185	23.2857	30.0711	21.7106	27.0055	29.0619	32.3601	39.7633	30.7874	33.3381	33.4414	24.5829	33.1254	1.3475	0.429957	0.0022554
TRINITY_DN43516_c1_g6_i3	20.0625	25.8154	16.5063	17.5062	18.6507	17.6185	35.9001	25.9464	25.0308	28.3845	24.8623	29.7257	19.3599	28.3083	1.46221	0.547929	0.00225563
TRINITY_DN48406_c1_g1_i12	5.87543	8.20719	11.6429	12.0002	11.511	11.4087	13.2488	15.597	13.4451	16.6703	14.4088	15.4574	10.1076	14.8046	1.4647	0.549482	0.00227395
TRINITY_DN37964_c2_g3_i2	67.3525	60.584	70.7415	61.8364	61.7806	60.9428	53.7076	53.3505	50.0617	53.465	60.1781	43.1022	63.873	52.3109	0.818983	-0.287904	0.00228736
TRINITY_DN44154_c3_g2_i1	19.6325	15.8175	16.0642	12.0002	11.8024	13.5749	9.54486	6.99679	12.4439	8.56041	6.35684	8.47182	14.8153	8.7291	0.589195	-0.761776	0.00229577
TRINITY_DN50170_c5_g2_i11	18.1995	18.205	18.4223	19.2004	17.1936	15.3079	15.9556	14.8682	12.4439	13.8168	14.6914	15.9032	17.7548	14.6132	0.823056	-0.280656	0.00235027
TRINITY_DN33776_c0_g2_i13	1.00312	2.38755	2.80018	2.11769	3.3513	2.31063	4.13136	8.60022	3.4328	5.10621	7.48695	7.72868	2.32841	6.08103	2.61167	1.37883	0.00235884
TRINITY_DN42352_c4_g7_i3	16.4799	14.9222	13.4114	17.365	15.2994	14.297	13.6762	12.6817	11.8718	11.7142	13.42	11.593	15.2958	12.4928	0.816747	-0.291622	0.00237605
TRINITY_DN53520_c0_g8_i1	58.3244	104.604	44.6555	62.6835	54.3494	35.6703	185.056	132.793	181.795	138.168	63.5684	158.735	60.0479	143.353	2.38731	1.25521	0.002398
TRINITY_DN49859_c18_g3_i1	8539.58	8086.32	8536.58	10554.1	7739.76	9697.71	12182.5	10086.3	11400.3	11567.7	10208.2	10868	8859.01	11052.2	1.24756	0.319111	0.00248025
TRINITY_DN50975_c4_g5_i5	11.321	21.3387	20.0434	23.1534	19.6707	16.7521	24.9306	29.2991	26.3181	28.0842	23.7322	33.59	18.7132	27.659	1.47805	0.563149	0.00254239
TRINITY_DN49866_c1_g2_i15	2.86607	3.87976	2.94756	2.96476	3.2056	3.17711	1.99445	2.47803	2.43157	2.25274	2.82526	2.52668	3.17348	2.41812	0.761979	-0.388724	0.00257456
TRINITY_DN49388_c0_g3_i3	54.3119	38.2008	45.8346	54.6363	46.7726	58.4878	39.604	35.567	40.0494	35.8936	36.8697	33.8873	49.7073	36.9785	0.743925	-0.426655	0.00262317
TRINITY_DN51796_c2_g3_i4	5.01561	21.3387	19.6013	18.6356	15.8823	16.3188	30.4866	28.5702	33.6129	19.8241	26.5575	33.59	16.1321	28.7735	1.78363	0.834453	0.00262935
TRINITY_DN45347_c2_g1_i14	1.43303	0.596887	1.47378	1.27061	1.01996	2.0218	0.284921	0.437299	0.4291	0.600731	0.423789	0.743142	1.30268	0.486497	0.373459	-1.39481	0.00266826
TRINITY_DN42845_c6_g4_i6	8.5982	8.65486	8.84268	8.61192	11.8024	7.22072	10.3996	12.6817	12.0148	14.4175	12.1486	11.593	8.95513	12.2092	1.36338	0.446267	0.00268702
TRINITY_DN43549_c4_g4_i1	32.0999	30.5904	31.2441	34.5889	25.9362	31.1935	24.0758	28.1329	26.8903	25.9816	22.6021	22.7401	30.9422	25.0705	0.810236	-0.303509	0.0026934
TRINITY_DN48305_c4_g1_i1	11.7509	44.6173	22.8436	32.7535	35.6987	25.8502	46.0148	76.9647	38.333	70.736	78.2598	58.8569	28.919	61.5275	2.12758	1.08887	0.0026984
TRINITY_DN53113_c2_g4_i1	141.01	201.449	301.535	223.063	227.597	289.262	130.636	128.274	160.197	131.56	115.977	127.672	230.653	132.386	0.573963	-0.80087	0.00269916
TRINITY_DN48126_c2_g1_i8	55.4584	51.9291	57.1827	58.4481	60.7606	64.2644	94.7363	70.6967	90.8262	70.1353	73.8806	67.9232	58.0072	78.033	1.34523	0.427803	0.00271064
TRINITY_DN52378_c1_g2_i3	24.7915	53.4214	31.3915	69.4601	32.9302	23.8284	77.7835	79.4427	78.2393	64.4284	57.6354	74.6115	39.3038	72.0234	1.83248	0.873422	0.00273805
TRINITY_DN34637_c3_g9_i2	0.573213	2.38755	0.147378	1.97651	3.49701	1.0109	7.26549	11.8071	7.00864	6.9084	16.8103	4.60748	1.59876	9.0679	5.67183	2.49128	0.00273848
TRINITY_DN37337_c1_g5_i3	3.58258	4.92432	4.7161	4.94127	5.24552	4.91009	3.84643	2.33226	3.71887	3.00365	2.684	4.01297	4.71998	3.26636	0.69203	-0.528524	0.00275899
TRINITY_DN44077_c4_g3_i2	39.8383	43.722	39.7921	41.0831	45.7526	48.2344	53.8501	46.4995	52.6363	48.0584	49.4421	50.385	43.0704	50.1452	1.16426	0.219394	0.00285128
TRINITY_DN50369_c2_g5_i3	11.321	10.4455	0.73689	0.847074	1.01996	0.577657	58.9787	30.611	47.058	26.8827	7.48695	31.212	4.15801	33.7049	8.10601	3.01394	0.00285862
TRINITY_DN53520_c0_g13_i1	4.72901	13.2807	6.48463	8.7531	5.97406	4.76567	23.9334	16.7631	19.3095	17.7216	7.62821	19.1731	7.3312	17.4215	2.37635	1.24714	0.00286763
TRINITY_DN40074_c1_g1_i4	219.684	247.26	245.384	233.087	208.364	229.908	199.872	190.079	219.413	176.765	198.898	164.234	230.614	191.544	0.83058	-0.267735	0.00287465
TRINITY_DN43364_c1_g3_i4	884.324	1059.03	972.106	987.406	1007.29	881.649	1063.18	1102.87	1124.39	1089.12	1080.66	1051.4	965.3	1085.27	1.12428	0.169007	0.00288206
TRINITY_DN45733_c6_g1_i1	18.916	22.0848	20.0434	21.7416	22.2935	18.7739	28.9195	23.1769	35.0432	30.9376	23.0259	32.6983	20.6422	28.9669	1.40329	0.48837	0.00294101
TRINITY_DN38546_c9_g1_i1	15.1901	27.4568	22.2541	40.236	24.042	11.4087	29.4893	50.2894	47.7732	39.1977	49.5834	49.6419	23.4313	44.3291	1.89188	0.919176	0.00297422
TRINITY_DN49273_c4_g3_i1	1.00312	1.79066	0.884268	0.847074	1.6028	1.0109	1.70953	2.47803	2.00247	3.4542	1.97768	2.67531	1.1898	2.38287	2.00274	0.991278	0.0029823
TRINITY_DN42956_c3_g5_i1	17.0531	26.4122	9.4322	14.8238	27.539	16.03	30.3441	42.7096	24.1726	56.9192	49.3008	40.7242	18.5484	40.6951	2.194	1.13286	0.00298329
TRINITY_DN53520_c0_g6_i5	5.44552	7.75953	4.7161	5.50598	4.51698	5.48774	19.5171	10.2037	16.4488	12.4652	6.35684	13.5252	5.57198	13.0861	2.34856	1.22944	0.00314348
TRINITY_DN43364_c1_g4_i3	666.217	641.056	676.76	704.483	543.348	619.104	805.899	723.73	807.424	789.51	674.955	783.866	641.828	764.231	1.19071	0.251808	0.00316888
TRINITY_DN52213_c4_g4_i2	523.487	900.105	671.749	957.759	761.766	534.911	878.839	1197.18	929.288	1337.68	1203	1266.17	724.963	1135.36	1.56609	0.64715	0.00320018
TRINITY_DN37799_c0_g7_i1	4.4424	4.77509	5.74774	6.21188	4.66268	5.19891	2.70675	3.49839	2.71763	4.3553	2.82526	4.60748	5.17312	3.4518	0.667258	-0.583418	0.0032235
TRINITY_DN53023_c2_g2_i7	59.7575	226.369	171.548	238.875	148.477	158.711	235.915	272.437	372.316	385.519	254.415	400.702	167.29	320.217	1.91415	0.93662	0.00331243
TRINITY_DN49166_c2_g1_i5	13.7571	4.92432	14.5904	9.88253	3.93414	12.4196	16.2405	28.2787	14.8755	21.9267	28.6764	19.3217	9.91803	21.5532	2.17314	1.11805	0.00334193
TRINITY_DN48589_c5_g1_i1	15.4768	19.3988	22.8436	17.0827	22.5849	17.4741	10.2572	17.2004	8.582	13.0659	14.2676	10.404	19.1435	12.2962	0.642317	-0.637795	0.00334644
TRINITY_DN49686_c1_g6_i1	378.894	508.1	456.135	564.716	499.927	398.295	644.776	523.156	667.394	657.65	545.699	669.274	467.678	617.991	1.3214	0.402053	0.00338497
TRINITY_DN51264_c0_g6_i1	37.5455	66.2544	38.0235	53.648	63.2377	47.8011	65.2469	64.7203	77.6671	72.5382	78.1185	86.799	51.085	74.1817	1.45212	0.538061	0.00348267
TRINITY_DN51174_c2_g1_i12	24.9348	23.8755	23.1384	48.848	23.1677	23.9728	58.5513	43.7299	36.3305	59.7727	44.2154	57.0733	27.9895	49.9455	1.78444	0.834595	0.00349666
TRINITY_DN53023_c2_g3_i2	10.6044	33.8733	29.0335	40.236	23.7505	33.2153	38.6068	44.8961	55.497	58.421	44.4979	46.9666	28.4522	48.1476	1.69223	0.758487	0.00351128
TRINITY_DN44476_c4_g1_i1	31.9566	31.0381	28.7387	42.6361	29.5789	28.0164	56.6993	42.5638	59.2158	41.7508	37.4347	50.0878	31.9941	47.9587	1.49898	0.583585	0.00354691
TRINITY_DN34046_c3_g2_i1	590.123	704.625	790.388	699.401	562.582	599.464	439.063	503.04	529.796	394.83	530.302	553.492	657.764	491.754	0.747615	-0.419608	0.00355039
TRINITY_DN44883_c3_g2_i3	62.1936	53.5706	52.4666	61.8364	50.561	64.842	21.7965	48.1029	52.3502	34.9926	38.8474	28.9825	57.5784	37.512	0.651495	-0.617924	0.00358093
TRINITY_DN39333_c2_g2_i3	14.0437	13.2807	13.4114	13.5532	13.4052	12.7085	11.2544	12.0986	13.5882	11.4139	11.4423	11.4444	13.4005	11.8736	0.886061	-0.174221	0.00358202
TRINITY_DN41529_c5_g3_i2	4.72901	7.75953	6.63201	7.34131	5.97406	4.62126	9.11747	10.6409	6.72257	11.7142	14.2676	10.9985	6.1762	10.5769	1.71252	0.774582	0.00361472
TRINITY_DN38382_c5_g4_i4	378.034	482.285	457.019	516.292	415.853	364.935	942.376	590.354	814.575	680.928	475.633	721.74	435.736	704.268	1.61627	0.692648	0.00370675
TRINITY_DN48757_c7_g3_i1	90.2811	62.5239	78.5525	93.7429	84.8026	89.9701	54.7048	49.1233	63.7929	57.8203	62.1558	76.2464	83.3122	60.6406	0.727872	-0.45826	0.00371816
TRINITY_DN50443_c2_g3_i1	43.7075	65.2099	54.8246	52.5186	66.4432	60.5096	67.8112	75.9443	64.5081	77.3441	73.4568	79.2189	57.2022	73.0472	1.277	0.352695	0.00378379
TRINITY_DN40297_c4_g1_i5	11.321	10.8932	9.72695	12.5649	9.9082	8.37603	12.9639	13.702	14.3033	14.7179	11.4423	16.795	10.465	13.9874	1.33658	0.4174	0.00387173
TRINITY_DN36732_c1_g2_i3	74.0878	87.4439	86.3635	94.7311	113.944	81.8829	73.3672	67.4899	65.7954	65.9302	68.3714	46.5207	89.7423	64.5791	0.719606	-0.474506	0.00389574
TRINITY_DN49768_c2_g2_i2	5.44552	6.26731	5.89512	5.22362	4.37127	4.76567	4.13136	2.91533	4.43404	3.75457	3.53158	4.60748	5.32809	3.89572	0.731168	-0.449664	0.00391538
TRINITY_DN47431_c3_g2_i5	74.9476	120.72	81.9422	93.1782	83.9283	75.6731	231.071	142.414	170.925	171.809	88.4307	200.5	88.3983	167.525	1.89511	0.922168	0.00392232
TRINITY_DN51475_c2_g6_i4	0.85982	9.99785	1.62116	4.23537	9.76249	1.0109	15.1008	41.2519	7.86684	35.4431	48.4533	26.7531	4.58127	29.1448	6.36174	2.66536	0.00396042
TRINITY_DN39853_c0_g5_i1	0.716516	0.746108	1.3264	2.25886	0.582836	1.15531	3.84643	3.35263	3.4328	3.15384	0.847579	3.71571	1.13101	3.05816	2.70393	1.41682	0.00406131
TRINITY_DN47509_c3_g1_i11	1.28973	1.79066	1.47378	2.25886	1.01996	1.73297	2.42183	2.1865	2.1455	2.70329	2.684	2.0808	1.59433	2.37032	1.48672	0.565953	0.00408094
TRINITY_DN49758_c1_g2_i4	0	8	5	8	16	6	29	55	12	24	46	23	7.16667	31.5	4.39535	2.13598	0.00411213
TRINITY_DN32629_c7_g1_i6	10.4611	5.67042	7.81104	11.859	5.39123	8.23162	11.2544	11.8071	15.7337	13.6666	11.4423	13.5252	8.23741	12.9049	1.56662	0.645519	0.00416887
TRINITY_DN51830_c3_g3_i3	47.0035	48.6463	47.4557	50.9656	54.3494	45.2017	39.0342	44.1672	38.0469	42.0511	46.4756	42.805	48.937	42.0967	0.860221	-0.217149	0.00418081
TRINITY_DN50681_c30_g2_i1	3.15267	4.47665	2.6528	3.3883	2.91418	2.74387	4.84366	3.93569	4.00494	4.3553	4.52042	4.45885	3.22141	4.35314	1.35131	0.432953	0.00420958
TRINITY_DN50680_c5_g6_i4	5.30222	7.61031	8.40055	8.61192	9.9082	9.0981	4.98612	5.24759	5.72134	5.10621	6.35684	6.24239	8.15522	5.61008	0.687913	-0.538059	0.00430223
TRINITY_DN47209_c3_g1_i2	59.6142	74.9093	73.689	88.5193	74.8944	67.2971	82.3422	82.9411	96.5475	89.9594	99.873	97.3516	73.1539	91.5025	1.25082	0.322792	0.0043093
TRINITY_DN51289_c1_g2_i17	31.9566	25.0692	29.623	23.5769	21.7106	21.5177	15.9556	18.075	14.8755	16.3699	23.8735	15.1601	25.5757	17.3849	0.679744	-0.556173	0.00433664
TRINITY_DN50369_c2_g10_i1	35.5392	33.8733	2.50543	3.81183	6.11977	2.74387	201.439	94.6024	151.043	63.9778	31.7842	105.972	14.0989	108.136	7.66985	2.93775	0.00438442
TRINITY_DN47799_c2_g12_i1	26.0812	34.4702	33.7496	40.5184	36.2815	36.9701	28.2072	26.3837	30.6091	23.879	22.7434	26.01	34.6785	26.3054	0.758551	-0.398405	0.00443507
TRINITY_DN49237_c1_g5_i2	3.72588	8.05797	9.28482	12.5649	8.59682	10.9755	16.9528	10.6409	16.5919	15.4688	14.1263	13.5252	8.86765	14.551	1.64091	0.713229	0.00446529
TRINITY_DN42298_c2_g4_i4	31.0968	32.978	42.7396	35.5771	33.0759	35.2371	25.5004	33.089	25.889	23.5787	28.6764	27.0504	35.1174	27.2973	0.777316	-0.363107	0.00446936
TRINITY_DN50003_c0_g6_i4	24.7915	19.548	24.4648	24.9887	30.1617	31.3379	16.8103	15.597	24.7448	9.76187	16.3865	11.1471	25.8821	15.7413	0.608192	-0.716197	0.00446991
TRINITY_DN51567_c3_g4_i1	302.8	257.407	300.799	286.452	272.184	277.709	246.599	258.444	228.996	250.505	270.236	243.305	282.892	249.681	0.882602	-0.180157	0.0045437
TRINITY_DN46586_c1_g1_i17	6.87856	42.6774	7.51628	20.3298	39.6328	9.82017	77.641	175.503	28.7497	112.787	212.742	126.037	21.1425	122.243	5.78187	2.5307	0.00456109
TRINITY_DN33776_c0_g2_i16	0.716516	1.64144	1.47378	1.41179	0.582836	1.58856	2.70675	6.26796	1.7164	3.00365	5.22674	4.1616	1.23582	3.84718	3.11306	1.62498	0.00457846
TRINITY_DN36140_c1_g6_i2	2.00625	2.83521	2.35805	2.82358	2.03992	3.0327	3.84643	4.37299	2.5746	4.05493	3.95537	3.26983	2.51595	3.67903	1.46228	0.544733	0.00465599
TRINITY_DN37918_c1_g3_i3	25.6513	31.9334	26.528	30.3535	23.3134	26.4278	35.1878	31.0483	32.4686	31.9889	33.3381	39.5352	27.3679	33.9278	1.23969	0.309796	0.00465793
TRINITY_DN35485_c1_g2_i2	8.31159	17.6082	11.7902	20.1886	15.008	12.8529	19.3746	25.6549	18.3083	27.7838	33.7619	23.9292	14.2932	24.8021	1.73523	0.7943	0.0046806
TRINITY_DN45603_c2_g2_i3	552.004	446.024	475.884	465.467	473.991	595.998	412.281	415.143	449.125	347.222	406.838	374.692	501.561	400.883	0.799271	-0.32322	0.00488988
TRINITY_DN53023_c2_g3_i6	30.8102	134.449	103.312	134.261	68.046	35.9592	141.178	170.255	224.419	251.556	118.237	248.358	84.4729	192.334	2.27687	1.18688	0.004942
TRINITY_DN35242_c1_g5_i6	280.588	312.023	345.454	343.771	356.113	314.968	380.939	336.429	399.063	376.808	407.262	381.083	325.486	380.264	1.1683	0.224404	0.0049522
TRINITY_DN34049_c6_g4_i1	124.244	155.34	137.946	142.873	160.863	130.406	169.243	159.468	154.476	171.058	170.928	189.353	141.945	169.088	1.19122	0.252415	0.00501294
TRINITY_DN35779_c6_g1_i4	9.31471	12.8331	9.87433	6.35306	8.30541	10.9755	17.2377	14.7224	14.5894	12.0146	11.4423	14.417	9.60934	14.0706	1.46426	0.54999	0.00504767
TRINITY_DN52213_c3_g4_i2	244.762	417.672	317.305	477.609	350.138	249.404	406.155	567.031	425.81	616.35	586.383	609.822	342.815	535.259	1.56136	0.642765	0.005104
TRINITY_DN53386_c3_g1_i4	67.9257	88.4885	73.689	75.5308	87.2796	68.1636	95.591	96.6431	94.116	87.7067	91.821	118.605	76.8462	97.4139	1.26765	0.342112	0.00516718
TRINITY_DN41619_c0_g2_i6	59.0409	48.6463	55.8563	51.5304	64.9862	50.9782	37.4671	48.1029	45.7707	38.1464	50.2897	39.8324	55.173	43.2682	0.784227	-0.350419	0.00519662
TRINITY_DN42845_c6_g2_i1	23.0718	33.1272	27.7071	31.2006	30.016	22.3842	34.4754	37.0247	37.6178	30.4871	44.0741	38.792	27.9178	37.0785	1.32813	0.409394	0.0051976
TRINITY_DN40192_c3_g6_i1	40.2682	23.8755	30.2125	36.5654	46.1897	33.7929	13.5338	29.1533	16.3058	19.0732	27.9701	14.8628	35.1507	20.1498	0.573241	-0.802228	0.00519926
TRINITY_DN44849_c0_g2_i3	23.3584	37.9023	12.9693	10.5884	4.80839	6.93189	48.0092	39.2112	20.8829	48.6592	48.1707	71.7875	16.0931	46.1201	2.86583	1.51818	0.00520428
TRINITY_DN48136_c1_g2_i1	41.128	51.7799	46.4241	50.2597	75.0401	34.2262	74.0795	55.6828	86.8213	79.747	74.3044	92.2982	49.8097	77.1555	1.54901	0.631182	0.00525371
TRINITY_DN43186_c5_g3_i7	2	8	5	9	8	5	21	33	6	18	34	19	6.16667	21.8333	3.54054	1.82397	0.00532132
TRINITY_DN39982_c2_g3_i1	1.00312	1.93988	1.03165	1.12943	3.64272	1.58856	3.13413	4.51876	4.00494	2.85347	2.82526	5.20199	1.72256	3.75643	2.18072	1.11751	0.00535414
TRINITY_DN49354_c0_g1_i11	125.964	153.4	177.738	178.874	159.988	152.646	167.676	198.097	185.228	197.49	205.114	207.931	158.102	193.589	1.22446	0.292103	0.00538773
TRINITY_DN32710_c2_g1_i18	26.0812	15.6683	24.6121	20.0474	25.2076	24.9837	17.5226	17.7835	15.7337	17.7216	16.104	15.0115	22.7667	16.6461	0.731161	-0.451455	0.00542442
TRINITY_DN49403_c3_g3_i4	93.0038	100.426	108.323	106.308	103.745	100.224	87.7557	87.1683	89.5389	100.322	85.888	94.379	102.005	90.842	0.890566	-0.167226	0.00543543
TRINITY_DN53554_c2_g1_i2	20.2058	14.0268	17.0959	14.1179	16.9022	15.7412	12.5365	13.4105	13.016	12.0146	13.42	13.2279	16.3483	12.9376	0.791373	-0.337133	0.00546479
TRINITY_DN48434_c5_g1_i7	8.02498	9.55019	7.22152	8.32956	9.9082	8.95369	11.2544	9.76635	12.873	10.5128	13.42	9.9581	8.66469	11.2974	1.30385	0.382567	0.00551817
TRINITY_DN53649_c1_g3_i7	31.67	36.5593	36.6971	37.5536	34.2416	34.2262	28.0647	31.3398	33.0407	31.238	24.156	30.0229	35.158	29.6437	0.843157	-0.2461	0.00554564
TRINITY_DN50820_c1_g11_i3	7.88168	10.4455	9.4322	9.03546	6.26548	4.91009	18.9473	17.0547	35.1862	32.7398	10.5947	43.1022	7.99507	26.2708	3.28588	1.71392	0.00557705
TRINITY_DN51954_c3_g6_i2	67.6391	111.916	88.7216	96.4253	99.3735	84.9156	109.552	112.094	114.999	131.41	109.338	119.497	91.4986	116.148	1.2694	0.344102	0.00558384
TRINITY_DN52522_c2_g1_i4	23.9316	20.891	20.3382	24.7063	22.1477	25.2725	39.3191	22.5938	32.4686	28.2343	33.6206	38.9406	22.8812	32.5295	1.42167	0.507177	0.00563199
TRINITY_DN52434_c6_g2_i7	38.4053	35.664	34.0443	31.7653	31.036	44.1908	27.7798	29.1533	26.4612	24.4798	31.9255	28.0908	35.8509	27.9817	0.780502	-0.357192	0.00563353
TRINITY_DN50674_c1_g11_i3	13.7571	14.1761	13.7062	13.6944	12.6767	12.4196	11.9667	11.8071	11.8718	13.0659	10.1709	11.593	13.405	11.7459	0.876233	-0.190527	0.00564686
TRINITY_DN53516_c3_g5_i7	53.5954	76.2523	66.4675	70.7307	73.4373	55.1663	85.3339	84.5445	84.1036	98.3696	83.204	125.74	65.9416	93.5492	1.41867	0.504375	0.00565458
TRINITY_DN31938_c4_g2_i2	104.038	111.916	94.6167	104.049	112.633	108.022	84.0517	101.016	97.2627	79.5968	95.2113	82.9347	105.879	90.0122	0.850141	-0.23412	0.00568496
TRINITY_DN42928_c4_g4_i3	39.5517	52.6753	72.3626	58.4481	69.9403	75.0954	94.5938	100.287	134.022	73.2891	97.189	82.4888	61.3456	96.9784	1.58085	0.660666	0.00569125
TRINITY_DN48354_c3_g6_i2	44.5673	41.7821	52.4666	42.3537	47.6468	55.8883	42.8806	34.9839	36.6166	29.4358	41.2488	27.3476	47.4508	35.4189	0.746434	-0.4214	0.00575103
TRINITY_DN42059_c1_g5_i2	12.754	15.8175	11.6429	11.2943	20.3992	11.2643	25.9278	50.2894	17.307	34.2416	56.364	30.1716	13.862	35.7169	2.5766	1.36456	0.00576479
TRINITY_DN40806_c1_g2_i4	77.8137	87.1455	84.7424	78.072	77.9543	71.1963	93.1692	87.6056	97.2627	81.0986	97.0478	102.256	79.4873	93.0734	1.17092	0.227674	0.00576728
TRINITY_DN50061_c0_g4_i1	16.6232	14.4745	17.8327	15.3885	16.1737	17.0409	12.8214	14.4309	12.3009	15.1684	14.2676	14.5656	16.2556	13.9258	0.856678	-0.223129	0.00580563
TRINITY_DN52265_c2_g3_i1	18.7727	21.9356	20.6329	22.871	16.1737	18.1962	22.6512	26.238	21.1689	30.7874	29.524	32.1037	19.7637	27.0789	1.37013	0.453734	0.00580666
TRINITY_DN52869_c1_g3_i1	2.29285	2.53677	3.68445	3.24712	3.78843	2.74387	1.85199	2.1865	2.5746	2.10256	1.41263	1.93217	3.04892	2.01007	0.659275	-0.597165	0.00585713
TRINITY_DN49606_c7_g1_i3	6.01874	4.47665	3.97921	5.22362	4.80839	4.47684	4.41628	3.78993	2.5746	2.85347	3.8141	2.82394	4.83058	3.37872	0.699445	-0.512907	0.0058741
TRINITY_DN33270_c2_g5_i4	65.6329	68.642	78.1104	78.072	81.8884	85.9265	52.1406	56.5574	51.206	74.3404	66.3937	55.4384	76.3787	59.3461	0.776998	-0.36402	0.00591579
TRINITY_DN46819_c4_g2_i4	98.4493	101.471	112.449	109.837	105.348	105.711	122.231	116.467	111.28	140.721	115.694	131.388	105.544	122.964	1.16504	0.220286	0.00591703
TRINITY_DN49140_c2_g5_i2	2.43616	4.02899	3.83183	4.37655	3.93414	3.46594	2.84921	2.47803	2.71763	3.00365	2.40147	2.52668	3.67893	2.66278	0.723791	-0.463792	0.00595213
TRINITY_DN35485_c1_g1_i5	14.9035	22.5325	15.9168	23.0122	19.0879	17.1853	25.7854	31.0483	19.5956	38.2966	45.7693	37.7516	18.773	33.0411	1.76003	0.814908	0.00601604
TRINITY_DN52213_c3_g3_i2	205.067	321.274	257.764	382.736	291.709	207.379	318.257	467.327	329.978	500.559	498.659	481.556	277.655	432.723	1.55849	0.640096	0.00602849
TRINITY_DN53871_c2_g2_i9	48.7231	61.7778	57.7722	60.1423	74.0201	53	47.4394	44.8961	49.2035	48.8094	35.0333	30.9147	59.2393	42.716	0.721077	-0.471553	0.00606627
TRINITY_DN45952_c3_g5_i2	144.02	191.302	112.744	119.014	147.312	95.3134	320.251	202.032	261.322	208.453	163.159	205.702	134.951	226.82	1.68076	0.7491	0.00608018
TRINITY_DN48771_c2_g2_i2	24.5049	21.3387	21.812	23.5769	26.0819	19.4959	18.9473	17.0547	18.5943	21.4761	17.3754	19.1731	22.8017	18.7701	0.82319	-0.280699	0.00612897
TRINITY_DN46369_c0_g1_i5	1.86294	4.02899	5.45299	7.20013	4.22556	2.59946	5.98334	8.89175	10.5845	10.5128	5.79179	13.3766	4.22834	9.19012	2.17346	1.11575	0.00614188
TRINITY_DN49294_c1_g1_i2	17.7696	27.606	10.4638	23.0122	22.002	15.8856	45.7298	74.4866	31.1813	44.6042	93.94	38.1975	19.4565	54.6899	2.81088	1.49029	0.00618164
TRINITY_DN46389_c1_g9_i3	0.716516	0.298443	0.294756	0.423537	0.582836	0.288829	1.42461	0.583066	1.85943	1.05128	1.1301	2.52668	0.434153	1.4292	3.29192	1.67471	0.00624916
TRINITY_DN37738_c1_g6_i1	26.7977	31.3366	27.8545	24.8475	27.6847	28.8829	26.7826	24.6345	24.4587	21.0256	22.7434	20.3621	27.9006	23.3345	0.836342	-0.257322	0.0062827
TRINITY_DN52071_c3_g3_i1	65.7762	208.015	112.302	132.285	170.917	67.1527	191.182	216.172	179.936	252.457	218.817	220.713	126.075	213.213	1.69116	0.757984	0.00636998
TRINITY_DN48869_c4_g9_i3	46.0003	170.859	66.0254	95.5782	132.304	50.545	194.031	365.291	99.2652	266.574	397.514	252.817	93.5519	262.582	2.80681	1.48881	0.00637103
TRINITY_DN47209_c3_g1_i7	59.7575	72.0741	68.8255	86.1192	82.3255	61.3761	81.7723	89.6464	91.6844	98.2194	117.531	128.861	71.7463	101.286	1.41172	0.497293	0.00640114
TRINITY_DN54117_c1_g1_i1	59.6142	236.666	176.264	242.263	149.934	91.1254	233.208	283.807	412.937	435.53	224.608	465.207	159.311	342.55	2.15019	1.10437	0.00647567
TRINITY_DN51830_c3_g4_i7	7.59507	7.16264	5.89512	6.0707	6.11977	8.0872	7.83533	8.89175	10.1554	7.95968	8.47579	8.17456	6.82175	8.58208	1.25805	0.330542	0.00649232
TRINITY_DN36355_c5_g7_i2	15.1901	11.6393	12.8219	12.4238	15.1537	12.8529	14.8159	14.2851	16.0197	17.8717	17.2341	17.8354	13.3469	16.3437	1.22452	0.291627	0.00650365
TRINITY_DN53645_c2_g6_i2	240.176	119.676	154.452	135.955	155.471	145.136	215.97	212.09	216.41	216.864	223.761	221.01	158.478	217.684	1.37359	0.457874	0.00651472
TRINITY_DN46100_c2_g1_i2	208.936	200.256	232.563	232.522	249.162	203.624	132.203	162.092	138.456	212.508	163.724	200.648	221.177	168.272	0.760803	-0.394456	0.00657908
TRINITY_DN49855_c5_g2_i4	30.0937	26.7107	20.3382	9.459	33.6588	24.1172	9.25993	18.9496	8.1529	5.55676	12.7137	8.76908	24.0629	10.567	0.43914	-1.1854	0.0067989
TRINITY_DN47220_c8_g1_i5	17.6263	15.5191	15.1799	13.9767	19.9621	14.8747	13.3913	11.3698	10.4414	11.1135	13.42	14.5656	16.1898	12.3836	0.764901	-0.38608	0.00680093
TRINITY_DN51414_c2_g5_i1	11.8942	11.1916	10.4638	12.9885	12.2395	11.5531	7.12303	7.43409	11.4427	10.3626	8.33452	9.66085	11.7218	9.05963	0.772887	-0.371478	0.00683284
TRINITY_DN33236_c0_g6_i1	66.4927	81.0274	77.0787	86.5428	66.1518	64.2644	82.4846	90.6667	86.6782	87.8568	85.0404	89.7716	73.593	87.0831	1.18331	0.242748	0.00684506
TRINITY_DN46427_c5_g4_i5	4.72901	8.9533	8.25317	6.91777	11.9481	7.0763	9.68732	14.5766	9.72627	14.4175	13.42	13.5252	7.97961	12.5588	1.57386	0.653326	0.00689047
TRINITY_DN40410_c3_g2_i5	86.5552	104.455	103.312	106.59	107.096	94.1581	121.804	107.867	133.307	121.648	107.077	116.971	100.361	118.112	1.17687	0.234933	0.00691391
TRINITY_DN41023_c2_g8_i3	6.16204	9.55019	4.7161	7.62367	6.26548	6.20982	7.97779	10.3494	9.4402	10.0622	8.47579	10.1067	6.75455	9.40203	1.39196	0.475899	0.00692213
TRINITY_DN51947_c3_g4_i2	46.4303	27.1583	44.066	48.4244	36.7186	37.4033	27.4949	34.1093	25.889	28.9852	28.1114	24.8209	40.0335	28.2351	0.705288	-0.503645	0.00692221
TRINITY_DN32707_c4_g1_i1	19.0593	28.5013	13.7062	21.6004	23.022	12.1308	45.16	33.3805	26.1751	25.2307	37.0109	30.7661	19.67	32.9539	1.67534	0.744237	0.0069328
TRINITY_DN44080_c2_g1_i2	30.0937	47.4525	43.1818	43.4831	46.6268	35.5259	53.9925	48.3945	47.3441	68.4833	55.6577	57.3706	41.0606	55.2071	1.34453	0.426932	0.00694426
TRINITY_DN37016_c3_g3_i2	55.745	59.8379	57.0353	58.4481	63.2377	53.4333	77.641	64.8661	75.0925	61.8752	62.7208	67.18	57.9562	68.2293	1.17726	0.235439	0.00697038
TRINITY_DN53782_c0_g1_i1	51.8758	58.9426	50.5507	55.201	58.575	62.8202	44.7326	48.9775	46.7719	53.1647	47.7469	36.5626	56.3275	46.326	0.82244	-0.281906	0.00698049
TRINITY_DN36986_c5_g2_i5	19.6325	19.2496	16.6537	17.7886	20.6907	18.0518	16.383	13.702	17.307	14.2674	14.8326	17.5382	18.6778	15.6717	0.839054	-0.252838	0.00705238
TRINITY_DN32388_c5_g3_i1	2.72276	3.4321	2.80018	2.96476	2.33134	2.59946	4.41628	4.08146	3.57584	5.55676	3.10779	6.09377	2.80843	4.47198	1.59234	0.666492	0.00714489
TRINITY_DN53661_c3_g4_i4	591.269	469.004	546.92	591.258	486.376	577.946	423.82	419.224	529.796	475.178	404.295	388.812	543.796	440.187	0.809472	-0.304945	0.00719715
TRINITY_DN48573_c0_g1_i9	10.1745	4.47665	6.48463	3.52948	9.76249	11.2643	1.70953	5.53912	2.00247	1.95237	3.53158	1.18903	7.61535	2.65402	0.348509	-1.51365	0.00722311
TRINITY_DN52071_c3_g6_i2	392.364	1154.98	630.041	714.366	994.026	427.755	1027.71	1208.55	947.167	1369.82	1420.97	1293.51	718.921	1211.29	1.68487	0.75263	0.00725163
TRINITY_DN36739_c0_g7_i4	7.59507	4.77509	4.42134	4.80009	5.68265	4.62126	6.98057	6.41372	7.2947	8.26004	7.20442	6.83691	5.31592	7.16506	1.34785	0.428844	0.00725984
TRINITY_DN54233_c14_g4_i2	11.0344	21.7864	15.0326	19.7651	17.9222	13.8638	21.2266	26.6753	17.5931	30.4871	34.3269	32.9955	16.5674	27.2174	1.64283	0.715573	0.0073522
TRINITY_DN44710_c2_g1_i21	37.5455	30.5904	34.0443	32.8947	37.3015	36.6812	27.0675	32.9432	31.4673	25.2307	26.6987	19.0244	34.8429	27.072	0.776972	-0.3637	0.00735234
TRINITY_DN32834_c3_g2_i1	100.169	70.7311	93.8798	99.6724	65.2776	83.1826	64.3922	69.3848	66.2245	62.1756	62.7208	63.4643	85.4854	64.727	0.757171	-0.401283	0.00741888
TRINITY_DN34729_c0_g1_i27	24.0749	21.9356	39.4973	22.871	32.7845	32.06	15.2433	20.6988	23.3144	15.4688	19.6356	13.9711	28.8706	18.0553	0.625389	-0.676261	0.00744842
TRINITY_DN53621_c19_g6_i1	918.001	882.497	852.877	1022.28	808.101	708.93	1095.24	1179.25	872.218	1076.21	1298.21	1384.33	865.447	1150.91	1.32984	0.411241	0.00746981
TRINITY_DN50547_c5_g2_i12	2.00625	0.89533	2.21067	1.83533	1.6028	1.58856	0.569842	0.583066	1.00123	1.35164	1.27137	0.594514	1.68982	0.895278	0.529806	-0.904272	0.00747433
TRINITY_DN46085_c1_g4_i8	11.1777	12.2362	11.4955	11.859	8.88824	8.52044	13.3913	11.9528	14.3033	13.3663	12.7137	12.9307	10.6962	13.1097	1.22564	0.293182	0.00752997
TRINITY_DN46592_c3_g1_i3	12.3241	9.99785	9.57957	11.1531	10.7825	11.1199	7.12303	10.2037	9.58324	9.46151	8.052	8.17456	10.8262	8.76633	0.809735	-0.304357	0.00757598
TRINITY_DN39712_c1_g6_i1	22.4986	18.5035	26.528	24.2828	15.008	31.3379	14.9584	18.3666	14.5894	12.4652	14.6914	12.782	23.0265	14.6422	0.635883	-0.652454	0.00761166
TRINITY_DN51947_c3_g2_i1	80.823	57.1519	70.7415	82.025	53.7666	63.8311	52.9953	59.1812	50.7769	45.8057	47.1819	47.4125	68.0565	50.5589	0.742896	-0.428708	0.00767472
TRINITY_DN47261_c0_g4_i2	81.3962	101.172	84.3002	78.9191	92.8166	96.7576	75.9315	80.3173	82.3872	65.1793	71.6204	68.2204	89.227	73.9427	0.828703	-0.270892	0.00771825
TRINITY_DN38838_c1_g1_i9	1.28973	2.68599	2.21067	5.78834	1.16567	0.866486	5.4135	4.66453	5.43527	10.663	4.94421	10.7012	2.33448	6.97029	2.9858	1.5684	0.00772749
TRINITY_DN53567_c1_g1_i6	22.212	19.548	25.0543	25.271	26.0819	30.4714	15.5282	20.8446	16.0197	22.9779	18.3642	15.7546	24.7731	18.2482	0.736614	-0.440993	0.00778556
TRINITY_DN52032_c4_g1_i3	9.45801	10.8932	10.3165	10.7296	11.0739	14.0082	16.5254	16.0343	14.4464	11.2637	13.2787	14.8628	11.0799	14.4019	1.29982	0.377944	0.0080449
TRINITY_DN46595_c1_g1_i4	13.6138	12.9823	12.085	16.0944	14.1338	14.8747	9.82978	11.0782	13.3021	7.95968	12.2899	10.2554	13.964	10.7858	0.772404	-0.371724	0.00805397
TRINITY_DN53983_c5_g2_i8	1.86294	6.41653	16.5063	12.5649	22.2935	11.1199	34.6179	36.2958	29.4649	78.3953	87.0181	27.199	11.794	48.8318	4.14039	2.04815	0.00811074
TRINITY_DN43106_c0_g1_i3	52.0191	47.7509	64.9937	28.0946	52.8923	31.1935	18.6623	26.0922	12.873	16.3699	40.5425	24.2264	46.1574	23.1277	0.501063	-0.996036	0.00817055
TRINITY_DN53159_c2_g3_i4	71.9382	79.9828	68.8255	61.9776	67.0261	57.0437	48.2941	58.4523	39.9063	45.5053	66.8175	39.8324	67.799	49.8013	0.734544	-0.444734	0.0081864
TRINITY_DN32527_c3_g3_i2	3.43928	2.83521	1.91591	3.81183	4.22556	4.18801	6.69565	4.95606	3.57584	5.40657	5.22674	5.35062	3.40264	5.20191	1.52879	0.608728	0.00820768
TRINITY_DN48869_c4_g8_i1	186.581	732.082	294.903	367.207	673.466	214.888	776.125	1411.75	437.825	1107.6	1705.47	1099.85	411.521	1089.77	2.64815	1.40496	0.00828905
TRINITY_DN54084_c2_g8_i1	130.836	118.184	128.366	136.944	125.601	108.744	115.251	98.5381	87.6795	98.0693	116.401	110.728	124.779	104.444	0.837035	-0.256597	0.00832058
TRINITY_DN35177_c0_g2_i2	59.1842	74.7601	69.8572	46.7303	62.2177	62.8202	92.7418	91.9786	89.968	72.8386	75.2932	68.815	62.5949	81.9392	1.30904	0.388618	0.00833226
TRINITY_DN45407_c1_g1_i5	49.0097	20.891	25.0543	24.0004	44.4412	20.9401	16.6679	12.9732	7.2947	9.16114	20.6244	8.62045	30.7228	12.557	0.408718	-1.28907	0.00851434
TRINITY_DN46745_c3_g1_i1	33.9629	39.693	42.0027	44.4714	40.7985	42.0246	60.2608	47.8114	41.6227	57.8203	46.193	53.5062	40.4922	51.2024	1.2645	0.338332	0.00854091
TRINITY_DN53567_c1_g1_i13	38.8352	42.8266	45.8346	41.6478	49.2496	40.5804	28.0647	31.7771	31.4673	44.9046	31.7842	35.2249	43.1624	33.8705	0.784723	-0.349826	0.00858135
TRINITY_DN53621_c19_g11_i1	48.1499	47.9002	47.161	58.1658	38.6129	36.6812	64.6771	57.1404	46.1998	64.5785	71.0554	72.8279	46.1118	62.7465	1.36075	0.444136	0.00859778
TRINITY_DN33776_c0_g5_i2	5.44552	14.1761	7.22152	10.1649	16.1737	5.63216	18.6623	35.8585	10.0123	24.9303	34.1857	21.1052	9.80231	24.1257	2.46123	1.29812	0.00863225
TRINITY_DN52336_c1_g4_i10	17.7696	20.4434	18.4223	15.6709	20.545	18.6294	16.383	13.9936	15.8767	16.5201	14.2676	16.9436	18.5801	15.6641	0.843058	-0.245977	0.00872302
TRINITY_DN38847_c1_g3_i1	52.8789	59.6887	60.7198	70.0248	67.9003	62.8202	70.233	71.134	89.968	78.8459	66.6762	82.786	62.3388	76.6072	1.22889	0.297198	0.00880556
TRINITY_DN44883_c3_g4_i1	469.175	397.228	455.84	519.539	536.5	592.387	229.504	362.084	488.602	283.094	397.091	235.576	495.112	332.658	0.671886	-0.573667	0.00887151
TRINITY_DN54122_c18_g2_i4	191.31	187.124	169.485	258.075	193.647	153.512	277.513	273.895	213.978	232.483	237.463	270.206	192.192	250.923	1.30558	0.384622	0.00890951
TRINITY_DN50913_c2_g3_i3	1031.35	1026.79	872.773	1037.81	1036.28	838.036	1204.36	1092.96	1125.39	1138.23	1255.69	1016.47	973.841	1138.85	1.16944	0.225818	0.00891828
TRINITY_DN37541_c6_g2_i9	14.3303	11.0424	9.72695	11.2943	10.6367	17.6185	5.69842	8.16292	11.0136	4.95603	9.04084	5.49925	12.4415	7.39517	0.594393	-0.748399	0.00897196
TRINITY_DN54219_c11_g1_i2	7.30847	10.1471	10.4638	11.4355	10.491	8.80927	8.97501	19.5327	12.1578	24.1794	24.156	22.4429	9.77587	18.574	1.89998	0.924434	0.00903085
TRINITY_DN52966_c3_g3_i4	9.88792	19.3988	10.3165	11.4355	23.8963	12.4196	22.6512	55.0997	23.1714	37.0951	76.7059	41.9132	14.5591	42.7728	2.93787	1.55391	0.00903487
TRINITY_DN36342_c7_g2_i8	20.779	27.1583	24.9069	26.6828	19.525	25.9946	27.4949	27.4041	32.7547	28.3845	28.8177	30.4688	24.1744	29.2208	1.20875	0.273372	0.00907223
TRINITY_DN44026_c3_g9_i1	372.159	458.26	402.784	420.714	472.68	381.687	558.16	481.904	459.28	447.544	527.477	494.933	418.047	494.883	1.1838	0.243431	0.00907432
TRINITY_DN45656_c0_g3_i1	22.7852	15.3698	17.3906	24.5652	18.9422	23.1063	14.531	16.4716	14.5894	16.3699	15.3977	15.1601	20.3599	15.4199	0.757369	-0.400972	0.00909917
TRINITY_DN38201_c2_g2_i14	12.0375	14.6237	14.8852	11.7179	17.7765	19.2071	9.4024	10.4952	11.0136	12.7655	11.301	9.66085	15.0413	10.7731	0.716234	-0.480788	0.00912325
TRINITY_DN53021_c1_g4_i2	7.30847	25.8154	2.80018	8.32956	5.09981	2.16621	46.2997	31.9228	40.1924	27.7838	6.07431	28.388	8.5866	30.1102	3.50665	1.80846	0.00913999
TRINITY_DN47683_c5_g3_i1	28.804	24.7708	27.4123	27.8123	22.002	23.5395	19.3746	25.0718	16.8779	20.1245	22.4608	19.619	25.7235	20.5881	0.800362	-0.321103	0.00915174
TRINITY_DN43077_c3_g9_i1	6.01874	6.26731	5.89512	7.62367	6.26548	5.92099	6.1258	4.81029	5.29224	4.80584	5.50926	4.75611	6.33188	5.21659	0.823861	-0.278363	0.00917359
TRINITY_DN53807_c2_g3_i5	6.44865	21.7864	6.92677	2.96476	5.68265	5.63216	36.4699	32.9432	18.0222	27.3332	48.4533	8.76908	8.24022	28.6651	3.47869	1.79741	0.00926304
TRINITY_DN52352_c1_g2_i24	21.9254	9.84863	17.3906	26.824	27.8304	27.872	22.6512	40.3773	34.185	34.3918	37.1522	38.0489	21.9485	34.4677	1.57039	0.650246	0.00927585
TRINITY_DN44115_c3_g2_i2	18.1995	20.891	17.9801	17.6474	17.6308	17.0409	22.3663	22.7396	23.0284	22.0768	26.4162	17.5382	18.2316	22.3609	1.22649	0.294621	0.00932567
TRINITY_DN52912_c2_g1_i9	2.86607	0.89533	3.24232	2.96476	2.03992	1.29973	2.42183	5.24759	4.00494	3.75457	4.80295	3.86434	2.21802	4.01603	1.81064	0.849744	0.00935332
TRINITY_DN52716_c0_g1_i6	28.9473	32.6796	31.3915	31.3417	27.3933	31.1935	19.5171	26.9668	21.455	30.0365	24.721	26.4559	30.4911	24.8587	0.815277	-0.294729	0.00943546
TRINITY_DN49166_c2_g6_i1	56.7481	90.1299	68.9729	63.3894	95.4393	55.8883	122.659	211.653	74.6634	154.988	266.564	146.548	71.7613	162.846	2.26927	1.18211	0.00949753
TRINITY_DN52652_c2_g6_i1	6.73525	4.92432	6.77939	8.18838	7.86828	7.0763	4.41628	4.95606	5.5783	6.45785	4.09663	4.90474	6.92865	5.06831	0.7315	-0.451015	0.00956543
TRINITY_DN51947_c3_g9_i6	10.7477	8.9533	10.1691	10.0237	7.13974	12.1308	6.1258	9.32905	6.4365	4.05493	7.91073	5.94514	9.86073	6.63369	0.672739	-0.570071	0.00957343
TRINITY_DN33583_c0_g7_i1	1.71964	1.64144	1.76854	0.847074	1.01996	1.0109	1.70953	1.89496	1.85943	2.25274	1.83642	2.52668	1.33459	2.01329	1.50855	0.587211	0.00958314
TRINITY_DN50922_c2_g4_i2	60.1874	27.1583	35.9602	34.73	37.1558	48.09	27.6373	21.5734	30.7522	21.7765	24.721	18.7272	40.547	24.1979	0.596788	-0.744147	0.00958858
TRINITY_DN53621_c19_g9_i1	460.433	436.324	439.481	505.28	413.376	371.145	553.032	553.912	436.109	532.097	671.565	680.272	437.673	571.165	1.305	0.384029	0.00963076
TRINITY_DN43972_c0_g3_i2	597.288	816.392	920.523	876.298	661.081	714.851	436.072	581.317	512.346	453.401	665.067	667.342	764.406	552.591	0.722902	-0.46811	0.00966727
TRINITY_DN51108_c4_g6_i1	4.4424	3.58132	4.7161	2.40004	5.09981	4.18801	2.70675	3.78993	1.7164	1.65201	2.684	0.891771	4.07128	2.24014	0.55023	-0.854348	0.00972795
TRINITY_DN40124_c7_g2_i13	4.5857	8.05797	6.33726	7.62367	6.5569	5.19891	10.9695	9.47482	8.29594	9.46151	8.89958	16.2005	6.3934	10.5503	1.65019	0.720878	0.00981698
TRINITY_DN47547_c1_g2_i1	95.2967	113.408	128.219	177.886	100.685	107.011	236.484	174.628	283.349	194.937	122.616	197.23	120.418	201.541	1.67368	0.742899	0.0098445
TRINITY_DN46430_c1_g1_i7	17.9129	19.2496	16.2116	18.6356	20.8364	18.1962	28.9195	25.6549	18.3083	24.0292	36.7284	26.1586	18.507	26.6331	1.43908	0.524897	0.00984947
TRINITY_DN45979_c0_g6_i1	12.8973	14.0268	16.9485	10.3061	14.5709	12.8529	9.54486	12.8274	8.00987	10.2124	10.736	7.87731	13.6004	9.86798	0.725565	-0.461744	0.00985857
TRINITY_DN44075_c7_g1_i4	4.87231	11.3408	6.48463	11.2943	12.8224	5.34333	24.2183	47.2283	13.5882	27.934	63.7097	22.7401	8.69297	33.2364	3.82337	1.93286	0.00988672
TRINITY_DN44338_c2_g7_i3	508.153	420.656	450.535	468.432	491.476	449.273	597.337	540.065	550.965	449.497	613.647	546.358	464.754	549.645	1.18266	0.242032	0.00997317
TRINITY_DN48038_c5_g2_i8	36.1124	72.2233	53.793	59.4364	46.1897	27.0055	102.999	69.3848	92.5426	73.4393	55.9402	82.6374	49.1267	79.4906	1.61807	0.694196	0.0100141
TRINITY_DN53776_c2_g5_i3	21.3522	36.7085	30.0651	26.824	31.1817	27.1499	14.8159	21.1361	21.0259	26.8827	20.9069	17.984	28.8802	20.4586	0.708394	-0.497043	0.0100327
TRINITY_DN35958_c2_g10_i2	141.87	278	221.657	298.311	266.21	190.338	283.781	346.778	260.464	352.178	370.816	367.855	232.731	330.312	1.41929	0.505129	0.0100468
TRINITY_DN46814_c3_g2_i9	10.6044	8.65486	13.4114	11.859	11.9481	14.8747	9.4024	8.60022	11.1566	7.05858	6.4981	6.24239	11.8921	8.15972	0.686147	-0.542096	0.0100698
TRINITY_DN47799_c2_g2_i2	21.7821	32.5303	28.5913	39.389	26.0819	28.0164	21.3691	20.4073	23.6005	23.5787	18.788	19.3217	29.3985	21.1775	0.720361	-0.472981	0.0101004
TRINITY_DN51300_c0_g1_i1	306.382	298.443	328.506	314.123	323.474	310.78	348.458	324.185	360.444	362.391	316.853	337.981	313.618	341.719	1.0896	0.123787	0.0101641
TRINITY_DN50259_c3_g2_i6	499.269	500.34	534.54	486.927	427.218	522.202	410.999	462.08	435.966	394.68	475.915	408.728	495.083	431.395	0.871359	-0.198641	0.0102617
TRINITY_DN47116_c7_g11_i1	10.4611	10.1471	8.54793	12.0002	12.2395	9.96459	5.27104	8.89175	10.1554	7.05858	8.052	5.05337	10.5601	7.41369	0.702048	-0.509093	0.0102813
TRINITY_DN46010_c0_g6_i3	10.0312	9.40097	9.87433	12.0002	7.28544	9.53134	14.2461	10.4952	19.4525	12.7655	13.7025	13.2279	9.68726	13.9816	1.4433	0.528526	0.0102844
TRINITY_DN52801_c2_g2_i3	122.381	106.992	88.7216	98.543	80.4313	76.684	107.985	125.796	136.168	157.842	115.836	120.835	95.6255	127.41	1.33239	0.41388	0.0102994
TRINITY_DN51720_c3_g11_i1	39.4084	36.7085	41.8554	40.0948	35.1158	37.6921	47.1544	36.2958	53.2084	45.9559	48.7358	46.3721	38.4792	46.2871	1.20291	0.266459	0.0103655
TRINITY_DN31777_c6_g2_i1	5.73213	6.11809	4.86348	3.10594	4.80839	4.62126	5.84088	6.99679	7.7238	6.00731	9.1821	6.24239	4.87488	6.99888	1.4357	0.521487	0.010388
TRINITY_DN43153_c0_g4_i2	5.87543	4.02899	2.50543	7.34131	5.39123	2.74387	1.99445	2.47803	2.00247	2.70329	1.97768	1.93217	4.64771	2.18135	0.469338	-1.08701	0.0104113
TRINITY_DN42781_c6_g1_i2	44.8539	73.1186	43.0344	64.5188	75.3315	38.5586	178.361	387.01	82.1012	200.193	450.771	155.317	56.5693	242.292	4.2831	2.09834	0.0104764
TRINITY_DN40257_c4_g5_i1	22.6419	22.8309	23.8752	19.6239	17.6308	17.0409	25.5004	23.6142	27.8915	26.1318	21.7545	27.199	20.6073	25.3486	1.23008	0.298557	0.0106592
TRINITY_DN53021_c1_g2_i5	14.187	41.1852	5.45299	10.1649	9.03395	1.87739	71.0878	54.9539	58.7867	36.6446	9.1821	48.7501	13.6502	46.5675	3.41148	1.76942	0.010703
TRINITY_DN37933_c3_g1_i1	170.531	165.188	170.074	175.486	179.513	156.69	197.165	195.473	159.196	224.523	218.393	221.01	169.58	202.627	1.19487	0.256799	0.0107691
TRINITY_DN34508_c4_g2_i2	24.7915	34.321	29.623	31.9065	32.7845	35.2371	35.3302	34.5466	35.0432	40.6995	41.9551	44.4399	31.4439	38.6691	1.22978	0.298225	0.011032
TRINITY_DN35060_c3_g1_i4	8.7415	9.25174	9.4322	8.47074	7.13974	8.52044	13.5338	10.2037	13.7312	11.4139	9.1821	9.66085	8.59273	11.2876	1.31362	0.393101	0.011131
TRINITY_DN46593_c1_g3_i5	11.6076	9.25174	15.9168	14.5414	14.2795	15.3079	16.8103	17.7835	18.5943	16.5201	17.3754	15.1601	13.4842	17.0406	1.26375	0.337232	0.0111623
TRINITY_DN50355_c2_g3_i14	1.71964	1.04455	1.3264	1.69415	1.16567	1.0109	1.99445	3.20686	2.1455	4.80584	3.8141	1.63491	1.32689	2.93361	2.2109	1.13148	0.0111794
TRINITY_DN42580_c3_g6_i1	1.71964	1.93988	1.91591	2.11769	1.6028	0.866486	2.56429	4.51876	1.7164	4.05493	3.39031	6.09377	1.69373	3.72308	2.19815	1.12636	0.0111827
TRINITY_DN49497_c5_g3_i1	73.228	72.3725	81.7948	90.0722	70.8145	71.1963	51.2858	63.2626	62.5056	69.6847	72.0442	58.7082	76.5797	62.9152	0.821565	-0.283539	0.0112458
TRINITY_DN47611_c5_g6_i1	19.0593	17.9066	16.0642	14.4003	17.7765	18.6294	12.3941	14.4309	16.7349	14.7179	13.1375	14.8628	17.3061	14.3797	0.830904	-0.266986	0.0112982
TRINITY_DN51780_c6_g1_i1	6.30534	7.75953	10.3165	5.08245	9.03395	7.94279	4.98612	6.55949	3.0037	4.95603	4.80295	5.49925	7.74009	4.96792	0.641843	-0.637744	0.0114817
TRINITY_DN53099_c4_g1_i2	10.6044	16.2652	12.9693	13.5532	12.531	12.8529	15.8131	16.6174	12.873	18.6226	19.7768	20.0648	13.1293	17.2946	1.31725	0.397107	0.0115206
TRINITY_DN33995_c0_g1_i19	1.14643	1.79066	2.80018	3.52948	2.62276	1.0109	3.84643	4.08146	3.0037	5.55676	3.24905	3.41845	2.15007	3.85931	1.79497	0.837035	0.0115537
TRINITY_DN37218_c5_g1_i20	16.4799	23.4278	40.8237	15.8121	34.0959	27.5831	2.99167	17.6377	17.4501	3.00365	17.6579	6.09377	26.3704	10.8058	0.40977	-1.28504	0.0117928
TRINITY_DN47685_c0_g2_i6	35.6825	23.8755	29.623	21.7416	35.1158	31.3379	20.3719	24.4888	20.3107	16.5201	25.9924	19.0244	29.5627	21.1181	0.714347	-0.484666	0.0118165
TRINITY_DN52676_c5_g3_i5	77.8137	61.4793	60.425	76.519	63.5291	87.6595	53.5652	50.2894	72.947	45.5053	43.0853	38.792	71.2376	50.6974	0.711666	-0.49053	0.0118297
TRINITY_DN37219_c6_g2_i1	43.4209	39.5437	42.7396	38.8242	47.5011	40.436	35.1878	38.6281	39.0481	31.8387	38.8474	36.8598	42.0776	36.735	0.873029	-0.195687	0.0119366
TRINITY_DN50722_c4_g5_i1	46.4303	45.2142	47.161	50.6833	39.4871	46.7902	31.7687	34.8382	38.333	47.7581	37.2935	36.8598	45.961	37.8085	0.822622	-0.281805	0.0120317
TRINITY_DN51713_c5_g1_i2	56.0316	40.7375	41.4132	85.5545	51.4352	66.2862	30.629	25.3634	52.9224	22.0768	33.7619	23.186	56.9097	31.3233	0.550403	-0.860914	0.0120979
TRINITY_DN35874_c4_g1_i4	16.7665	33.2764	13.4114	21.6004	30.3074	13.8638	57.839	140.082	30.6091	71.6371	167.538	63.9102	21.5377	88.6025	4.11384	2.03975	0.0121326
TRINITY_DN52303_c2_g1_i4	83.6891	83.7134	87.6899	93.1782	69.7946	83.3271	97.5855	88.0429	105.702	98.67	91.6798	93.7845	83.5654	95.9107	1.14773	0.198724	0.0121382
TRINITY_DN52860_c3_g3_i7	112.636	139.373	168.748	167.862	116.276	137.194	93.1692	105.389	109.707	81.0986	111.598	126.037	140.348	104.5	0.744575	-0.425429	0.0122181
TRINITY_DN36748_c2_g8_i1	10.0312	11.7885	11.3481	11.859	9.03395	10.8311	14.6734	11.3698	11.1566	15.3186	13.8438	13.8224	10.8153	13.3641	1.23567	0.304721	0.0122264
TRINITY_DN41234_c0_g1_i5	1.00312	1.64144	0.589512	1.12943	1.01996	1.15531	0.569842	0.145766	0.4291	0.150183	0.847579	0.891771	1.0898	0.505707	0.464038	-1.07609	0.0123818
TRINITY_DN36052_c4_g1_i1	105.471	84.9071	95.501	82.4486	111.613	97.4797	76.9287	76.2358	69.8003	74.4906	97.189	64.2075	96.2368	76.4753	0.794658	-0.331431	0.0125365
TRINITY_DN47261_c0_g7_i1	20.6357	22.9801	17.538	23.1534	20.8364	23.8284	17.2377	19.5327	18.1652	17.8717	15.5389	19.7676	21.4953	18.019	0.838275	-0.254511	0.0125896
TRINITY_DN38264_c3_g1_i5	179.416	197.719	199.845	185.792	189.567	192.649	197.735	208.009	193.953	212.508	222.772	205.553	190.831	206.755	1.08345	0.115628	0.0126218
TRINITY_DN53756_c4_g4_i1	416.439	409.614	432.997	482.974	462.626	483.932	379.372	374.62	410.649	390.925	435.797	400.999	448.097	398.727	0.889824	-0.168404	0.0126625
TRINITY_DN51503_c2_g1_i1	7.02186	32.2319	15.0326	12.4238	0.874253	0.288829	44.7326	4.51876	39.4772	67.432	44.4979	81.0025	11.3122	46.9435	4.14981	2.05154	0.0126714
TRINITY_DN42065_c2_g1_i1	22.4986	45.2142	16.5063	24.5652	21.1278	12.2752	71.6576	59.91	94.9742	60.0731	17.2341	47.5611	23.6979	58.5683	2.47146	1.30489	0.0127689
TRINITY_DN38898_c1_g8_i1	10.6044	11.3408	12.9693	14.8238	10.3453	14.7303	7.83533	8.01715	10.1554	9.61169	12.0074	7.72868	12.469	9.22593	0.73991	-0.433685	0.0128554
TRINITY_DN53164_c4_g7_i1	2.29285	0.746108	2.06329	2.25886	1.89422	1.15531	1.28214	0.874599	0.8582	0.600731	0.706316	1.0404	1.73511	0.893731	0.515087	-0.943985	0.0128828
TRINITY_DN46944_c2_g1_i2	251.784	228.757	205.887	236.757	280.635	238.139	327.802	246.2	349.717	281.592	299.619	272.139	240.327	296.178	1.2324	0.301461	0.0128942
TRINITY_DN32337_c0_g1_i1	5.30222	6.71498	5.60037	5.22362	7.72257	5.92099	5.4135	3.64416	5.86437	3.00365	2.82526	4.01297	6.08079	4.12732	0.678747	-0.555887	0.0129451
TRINITY_DN52277_c0_g6_i1	78.8168	89.3838	80.9105	73.6955	79.4113	86.793	76.2164	75.6528	74.0913	75.2415	69.3602	65.2479	81.5018	72.635	0.891207	-0.166071	0.0129629
TRINITY_DN32106_c4_g1_i1	29.2339	28.949	31.6863	36.8477	31.1817	29.4605	26.4977	25.6549	30.4661	21.7765	27.2638	25.4155	31.2265	26.1791	0.83836	-0.254082	0.0129685
TRINITY_DN52705_c9_g3_i1	4.5857	8.9533	6.48463	9.31782	8.59682	6.49864	10.1147	14.7224	6.72257	11.7142	16.3865	14.2683	7.40615	12.3215	1.66368	0.732982	0.0130163
TRINITY_DN37836_c0_g1_i3	39.4084	47.0048	44.066	48.7068	47.9382	42.891	34.9028	43.4384	33.4698	40.6995	37.1522	41.3187	45.0026	38.4969	0.855438	-0.2253	0.0131335
TRINITY_DN49137_c0_g3_i1	191.453	120.87	177.591	170.262	159.26	165.354	128.499	141.831	116.858	146.879	134.341	118.457	164.132	131.144	0.799019	-0.323717	0.0131448
TRINITY_DN53744_c6_g2_i3	28.6607	29.3967	32.5705	33.4594	27.9761	26.7166	22.3663	24.1972	26.6042	24.7801	29.524	24.6723	29.7967	25.3574	0.851013	-0.232524	0.0131777
TRINITY_DN52619_c1_g15_i1	2.00625	2.83521	1.62116	2.96476	1.89422	2.59946	5.4135	3.64416	4.00494	3.4542	5.08547	2.0808	2.32017	3.94718	1.70124	0.763177	0.0132312
TRINITY_DN42588_c3_g1_i7	116.362	87.1455	104.638	120.426	150.372	125.496	79.9204	75.2155	85.3909	67.7324	118.944	64.6534	117.407	81.976	0.698223	-0.518029	0.0132443
TRINITY_DN53661_c3_g6_i6	471.754	417.075	475.736	501.892	401.719	473.823	399.744	317.334	464.716	391.526	328.861	308.701	457	368.48	0.806303	-0.310592	0.0132481
TRINITY_DN47080_c2_g3_i1	17.0531	13.8776	20.1908	17.365	16.7565	15.3079	14.9584	13.702	12.0148	12.0146	15.1152	14.1197	16.7585	13.6541	0.814758	-0.29508	0.0132852
TRINITY_DN33776_c0_g5_i20	1.43303	8.50564	3.3897	5.22362	6.99403	3.0327	7.26549	19.0954	4.291	18.4725	14.2676	13.0793	4.76312	12.7452	2.67581	1.41692	0.0133184
TRINITY_DN38081_c4_g3_i1	18.6294	18.8019	22.8436	16.6591	26.519	20.6512	39.0342	32.9432	49.0605	19.3736	35.457	27.199	20.6841	33.8446	1.63626	0.710368	0.0133903
TRINITY_DN50335_c2_g4_i2	107.764	100.426	100.954	103.625	106.805	99.5015	109.695	103.494	130.59	123.15	110.044	127.672	103.179	117.441	1.13822	0.186707	0.0134369
TRINITY_DN49446_c3_g3_i2	8.16829	8.9533	6.77939	7.34131	7.72257	7.0763	7.83533	9.47482	8.29594	10.663	9.46463	10.5526	7.67353	9.38105	1.22252	0.288955	0.0134534
TRINITY_DN45956_c2_g3_i11	887.477	909.357	976.822	873.898	851.086	876.45	943.801	959.435	986.501	909.506	979.236	1006.81	895.848	964.215	1.07631	0.106101	0.0134765
TRINITY_DN33073_c4_g2_i1	15.3334	15.5191	15.4747	10.1649	13.9881	12.7085	16.098	14.8682	19.1665	18.923	16.104	18.4299	13.8648	17.2649	1.24524	0.316242	0.0134912
TRINITY_DN42457_c3_g3_i2	102.319	320.081	202.94	281.793	230.366	100.224	525.537	286.723	510.486	352.629	222.913	517.078	206.287	402.561	1.95146	0.96451	0.0136
TRINITY_DN47394_c3_g1_i4	114.356	143.104	123.945	146.261	150.663	144.992	182.065	153.929	194.382	163.098	138.297	203.621	137.22	172.565	1.25758	0.330594	0.0136253
TRINITY_DN52983_c0_g4_i3	2.57946	3.13366	2.21067	2.96476	3.3513	2.88829	4.98612	5.24759	2.71763	5.25639	3.24905	4.1616	2.85469	4.26973	1.49569	0.576824	0.0136482
TRINITY_DN51370_c4_g2_i5	27.8008	26.4122	28.1492	26.5417	24.9162	30.327	23.2211	25.6549	23.4575	19.5237	26.84	19.619	27.3579	23.0527	0.842635	-0.246566	0.0138627
TRINITY_DN42781_c6_g4_i1	67.6391	110.424	65.2885	94.0252	107.242	63.6867	270.817	570.676	115.428	276.787	684.702	214.174	84.7176	355.431	4.19548	2.06863	0.0138703
TRINITY_DN40569_c4_g4_i3	15.0468	20.1449	23.5805	23.1534	22.2935	20.6512	25.5004	30.1737	38.476	27.0329	23.7322	25.4155	20.8117	28.3884	1.36406	0.447655	0.0139457
TRINITY_DN35868_c5_g2_i4	8.5982	8.05797	5.45299	2.82358	9.03395	8.37603	1.99445	6.26796	2.00247	2.85347	5.08547	1.48628	7.05712	3.28168	0.465017	-1.09945	0.0139826
TRINITY_DN46662_c3_g2_i4	52.449	53.2721	49.2243	55.9069	46.3354	47.5123	59.8334	57.432	54.4957	51.0621	59.4718	59.6	50.7833	56.9825	1.12207	0.166125	0.0140587
TRINITY_DN41242_c1_g5_i1	43.7075	37.6039	31.5389	71.2954	42.8384	48.3788	28.9195	18.8039	41.6227	20.4248	27.5463	20.3621	45.8938	26.2799	0.572624	-0.803766	0.0140757
TRINITY_DN51840_c0_g6_i12	10.3178	14.7729	14.8852	16.3768	9.76249	12.8529	23.9334	16.6174	26.3181	23.5787	11.1598	23.4833	13.1614	20.8484	1.58407	0.662726	0.0140944
TRINITY_DN45067_c6_g2_i6	67.3525	52.6753	60.7198	83.7192	49.9781	67.0082	48.7215	54.0793	49.7756	41.4504	50.4309	37.1571	63.5755	46.9358	0.738269	-0.437636	0.0141299
TRINITY_DN49235_c2_g2_i2	89.9944	86.6978	82.0896	84.0015	94.4194	90.5478	77.9259	77.2562	74.2343	84.8532	82.9215	61.2349	87.9584	76.4043	0.868642	-0.203096	0.0142015
TRINITY_DN46156_c1_g6_i2	11.0344	11.9377	12.3798	11.4355	8.74253	13.8638	11.3968	17.2004	21.312	19.3736	12.5724	21.5511	11.5656	17.2344	1.49014	0.574344	0.014278
TRINITY_DN46526_c6_g2_i1	2.57946	2.83521	2.21067	2.96476	3.2056	3.17711	6.26826	3.78993	7.43774	2.10256	6.21558	5.49925	2.8288	5.21889	1.84491	0.880509	0.0143181
TRINITY_DN46719_c3_g1_i1	60.474	108.186	51.8771	58.5893	55.2237	40.0028	174.657	119.237	174.93	105.578	51.9848	123.956	62.3921	125.057	2.00437	1.00305	0.0143798
TRINITY_DN52071_c3_g7_i1	227.566	801.917	372.277	405.184	727.087	251.281	719.853	818.916	620.336	836.517	985.028	775.989	464.219	792.773	1.70776	0.772101	0.014455
TRINITY_DN48064_c4_g1_i10	17.1964	16.2652	21.3698	15.3885	20.6907	23.1063	9.68732	16.4716	18.0222	13.3663	13.2787	10.8499	19.0028	13.6127	0.71635	-0.480569	0.0144565
TRINITY_DN31517_c4_g1_i17	34.8227	33.2764	30.2125	37.5536	34.8244	33.7929	39.7465	38.3366	37.7608	37.0951	35.457	44.4399	34.0804	38.806	1.13866	0.187079	0.0145144
TRINITY_DN47968_c2_g1_i2	14.3303	14.1761	15.3273	18.6356	16.6108	21.8066	13.5338	11.8071	15.1615	13.8168	10.1709	11.1471	16.8145	12.6062	0.749725	-0.415265	0.0146113
TRINITY_DN34999_c2_g7_i2	109.34	119.079	104.049	103.625	116.13	103.689	125.508	110.637	120.005	125.102	117.813	119.943	109.319	119.835	1.09619	0.132504	0.0146285
TRINITY_DN38296_c1_g1_i1	147.889	96.3972	125.713	124.661	95.0022	97.6241	88.8954	100.433	79.8126	85.6041	86.0292	82.0429	114.548	87.1362	0.760697	-0.394584	0.0146658
TRINITY_DN53836_c2_g3_i3	3.58258	4.32743	2.21067	0.282358	5.53694	0.433243	4.98612	10.9325	4.57707	6.15749	8.19326	5.05337	2.72887	6.64996	2.43689	1.28081	0.014722
TRINITY_DN41326_c0_g4_i2	11.6076	20.2942	10.3165	19.2004	18.505	17.6185	19.5171	23.7599	25.746	21.4761	19.353	23.0374	16.257	22.1483	1.36238	0.445648	0.0147352
TRINITY_DN43302_c1_g1_i1	66.0628	18.5035	53.2035	25.9769	17.3394	45.2017	30.3441	5.68489	12.4439	5.85712	5.79179	4.60748	37.7146	10.7882	0.286049	-1.80338	0.0148425
TRINITY_DN49870_c5_g4_i11	39.1218	30.5904	28.444	38.9654	35.9901	26.4278	34.0481	19.97	23.0284	20.575	26.1337	16.6464	33.2566	23.4003	0.703628	-0.506505	0.0148449
TRINITY_DN34390_c6_g1_i5	15.6201	17.4589	14.0009	10.0237	17.0479	11.2643	7.26549	12.5359	8.43897	10.9633	10.0297	10.404	14.236	9.93956	0.6982	-0.517555	0.0148943
TRINITY_DN42346_c5_g1_i1	0.85982	0.746108	0.884268	0.423537	0.582836	0.722072	0.997224	0.874599	0.8582	2.10256	1.97768	1.78354	0.703107	1.4323	2.0371	1.00764	0.0149206
TRINITY_DN32281_c1_g8_i2	3.43928	8.35641	5.45299	6.49424	5.39123	4.76567	10.5421	8.74599	7.7238	7.35895	8.19326	6.68828	5.64997	8.20873	1.45288	0.538513	0.0149348
TRINITY_DN46222_c4_g3_i2	373.305	314.261	383.625	363.395	376.657	398.872	308.142	268.939	366.595	326.347	309.084	322.524	368.353	316.938	0.860421	-0.216881	0.0150395
TRINITY_DN51947_c3_g7_i1	244.045	170.411	231.236	240.004	155.763	188.461	151.72	177.689	148.755	162.047	155.954	147.142	204.987	157.218	0.766967	-0.382767	0.0150684
TRINITY_DN42753_c0_g2_i5	73.228	111.469	69.5624	76.6602	53.6209	41.0137	194.174	132.21	241.44	138.168	48.877	168.545	70.9256	153.902	2.16991	1.11748	0.0151433
TRINITY_DN42170_c2_g2_i1	107.764	143.253	130.135	126.496	141.629	128.24	153.003	140.956	134.022	160.395	150.586	172.26	129.586	151.87	1.17197	0.228903	0.0153323
TRINITY_DN50830_c0_g3_i1	32.0999	20.5926	44.066	16.9415	42.1099	45.4905	13.8187	17.492	32.3255	8.71059	12.0074	2.67531	33.5501	14.5049	0.432336	-1.20828	0.0153838
TRINITY_DN54003_c4_g1_i13	0.716516	4.02899	4.42134	0.847074	2.33134	4.33243	6.1258	3.78993	10.1554	5.10621	4.94421	6.53965	2.77961	6.1102	2.19822	1.13342	0.0154271
TRINITY_DN33715_c6_g1_i1	3.29597	1.93988	2.35805	2.40004	2.47705	4.62126	1.28214	1.60343	1.85943	1.05128	2.40147	0.743142	2.84871	1.49015	0.523097	-0.923681	0.0154641
TRINITY_DN39424_c1_g2_i6	282.594	318.141	302.42	356.618	307.154	273.232	338.771	334.534	341.564	370.2	339.314	344.967	306.693	344.892	1.12455	0.169324	0.0155698
TRINITY_DN36655_c2_g1_i3	17.3397	17.4589	15.9168	14.965	14.2795	12.8529	12.2516	12.3901	12.73	14.8681	12.2899	13.5252	15.4688	13.0091	0.840993	-0.249673	0.0155906
TRINITY_DN45503_c2_g3_i6	16.3366	17.4589	18.4223	15.1062	7.43115	23.5395	20.7992	35.8585	24.6017	22.9779	28.2526	48.1556	16.3824	30.1076	1.8378	0.877118	0.0156205
TRINITY_DN40952_c4_g9_i1	1.28973	1.64144	1.62116	0.988253	1.16567	1.73297	0.712303	0.583066	1.43033	0.750913	1.1301	0.594514	1.40654	0.866872	0.616317	-0.681792	0.015621
TRINITY_DN53078_c2_g5_i2	10.891	7.61031	8.25317	5.08245	7.43115	10.9755	4.98612	4.95606	7.43774	4.3553	4.52042	5.94514	8.37394	5.36679	0.640893	-0.639834	0.0156428
TRINITY_DN47968_c2_g1_i8	106.904	93.1143	94.322	104.19	86.2597	108.455	86.7585	73.7578	99.1222	81.5492	71.9029	85.3127	98.8742	83.0672	0.84013	-0.251303	0.0156705
TRINITY_DN53243_c0_g1_i19	4.72901	50.5862	21.5172	27.9535	34.6787	9.53134	43.0231	39.94	49.0605	56.9192	38.8474	50.9795	24.8326	46.4616	1.87099	0.903511	0.015817
TRINITY_DN43813_c14_g10_i3	13.6138	23.1294	15.9168	27.9535	18.7964	13.8638	21.3691	31.3398	29.1788	22.6776	28.2526	34.6304	18.8789	27.9081	1.47826	0.56333	0.0158431
TRINITY_DN35874_c4_g1_i2	1.43303	1.93988	1.62116	1.12943	2.91418	0.866486	4.98612	6.70526	1.85943	4.95603	11.0185	3.41845	1.65069	5.49064	3.32626	1.72492	0.0158853
TRINITY_DN43359_c6_g4_i5	82.5427	113.408	95.0588	105.743	118.024	87.0818	171.95	114.572	173.07	127.805	100.297	154.276	100.31	140.329	1.39895	0.484305	0.0158992
TRINITY_DN51996_c4_g3_i1	204.064	181.006	174.496	197.368	199.038	200.447	163.545	160.78	194.811	119.545	166.267	109.688	192.737	152.439	0.790921	-0.338282	0.0159416
TRINITY_DN46719_c3_g3_i1	52.8789	78.3414	44.9503	54.7775	34.8244	38.9919	144.597	96.3516	147.324	79.4466	41.9551	99.581	50.7941	101.543	1.99911	0.999181	0.0160048
TRINITY_DN46745_c3_g1_i3	8.7415	7.46108	10.3165	7.34131	9.9082	9.96459	14.8159	10.6409	8.86807	11.7142	11.7248	13.3766	8.95552	11.8568	1.32396	0.4042	0.0160328
TRINITY_DN38506_c0_g2_i3	50.586	42.8266	51.7297	35.7183	45.7526	48.812	41.5985	39.5027	38.7621	28.6849	33.0556	17.8354	45.9042	33.2398	0.724113	-0.465162	0.0160469
TRINITY_DN38378_c2_g3_i2	6.01874	5.5212	7.3689	9.17664	6.41119	6.78747	3.27659	4.95606	5.1492	5.55676	6.21558	4.60748	6.88069	4.96028	0.720898	-0.471229	0.0161362
TRINITY_DN46132_c3_g4_i5	25.3647	83.2657	9.57957	20.7533	22.5849	3.61036	161.265	96.6431	118.861	70.1353	15.5389	102.702	27.5264	94.191	3.42184	1.77428	0.0162666
TRINITY_DN51452_c1_g1_i16	106.761	67.7466	80.9105	88.9428	82.3255	109.466	62.5402	65.3034	76.952	63.3771	73.8806	72.6793	89.3587	69.1221	0.773535	-0.370428	0.0164277
TRINITY_DN50279_c2_g2_i1	4.2991	4.77509	3.3897	2.82358	6.99403	3.17711	13.3913	15.597	5.86437	5.85712	10.3122	6.24239	4.2431	9.54407	2.24931	1.16706	0.0164499
TRINITY_DN51234_c5_g4_i1	20.3491	28.7998	19.1591	19.6239	22.002	19.7848	27.7798	26.821	25.889	23.879	25.1448	29.7257	21.6198	26.5399	1.22758	0.295832	0.0165605
TRINITY_DN40266_c3_g1_i18	25.9379	55.3612	29.623	30.6359	69.7946	17.1853	79.493	79.7342	56.6412	54.5163	112.728	57.3706	38.0896	73.4139	1.9274	0.946585	0.0165702
TRINITY_DN29650_c0_g1_i1	8.5982	7.61031	7.81104	20.0474	4.22556	22.5286	0	1.3119	1.43033	5.40657	4.52042	3.1212	11.8035	2.63174	0.222962	-2.15891	0.0165948
TRINITY_DN52677_c4_g7_i3	245.478	203.389	258.206	218.404	262.859	281.319	160.126	201.595	170.496	140.871	263.456	118.457	244.943	175.833	0.717855	-0.47812	0.0166386
TRINITY_DN51291_c5_g3_i4	132.412	134.896	129.987	129.885	101.268	126.507	145.31	154.512	149.041	135.465	132.222	143.129	125.826	143.28	1.13872	0.187385	0.0166805
TRINITY_DN52855_c1_g6_i1	105.758	122.063	112.744	116.332	106.367	113.365	91.0323	107.867	90.111	106.63	107.36	101.513	112.772	100.752	0.893418	-0.162582	0.0167096
TRINITY_DN38227_c2_g2_i2	74.3744	93.2636	115.544	121.555	89.611	90.6922	60.2608	67.9272	69.5142	58.2709	82.9215	91.7037	97.5068	71.7664	0.736014	-0.442104	0.0168161
TRINITY_DN44707_c0_g1_i9	1.71964	2.0891	2.21067	1.69415	2.47705	1.44414	1.70953	2.76956	2.86067	2.70329	3.10779	3.56708	1.93913	2.78632	1.43689	0.519282	0.0168228
TRINITY_DN54084_c2_g1_i2	343.211	327.094	357.244	337.136	338.336	266.011	309.424	301.299	269.189	258.314	292.415	273.625	328.172	284.044	0.865535	-0.208307	0.0168495
TRINITY_DN51838_c2_g3_i2	28.9473	22.5325	24.0226	31.9065	31.1817	36.248	16.383	25.0718	18.3083	19.0732	28.2526	19.619	29.1398	21.118	0.724714	-0.464217	0.0168687
TRINITY_DN33425_c1_g4_i3	0.85982	1.49222	0.294756	0.847074	0.874253	0.722072	3.56151	1.45766	1.57337	2.25274	0.988842	2.0808	0.848365	1.98582	2.34076	1.21048	0.0169451
TRINITY_DN51414_c2_g1_i5	207.79	210.403	249.364	278.97	206.615	262.112	171.522	185.415	215.694	212.208	187.456	191.285	235.875	193.93	0.822172	-0.282501	0.0169543
TRINITY_DN34630_c2_g1_i1	116.362	116.542	13.4114	17.7886	9.9082	8.37603	433.08	277.248	606.748	171.358	4.94421	292.055	47.0648	297.572	6.32261	2.66009	0.0170098
TRINITY_DN52176_c4_g4_i3	26.5111	23.1294	33.4548	20.471	30.3074	35.2371	13.8187	15.0139	32.6116	14.1172	13.42	12.0389	28.1851	16.8367	0.597362	-0.74234	0.017036
TRINITY_DN37138_c0_g5_i1	74.2311	91.1745	91.3744	92.3311	103.599	105.134	61.6854	69.8221	79.5266	86.0546	70.2078	86.2045	92.9739	75.5835	0.812954	-0.298785	0.0170432
TRINITY_DN32844_c2_g1_i2	30.237	40.4391	33.0127	32.1888	38.3214	27.872	35.3302	45.4791	40.3354	37.0951	43.6503	46.6693	33.6785	41.4266	1.23006	0.298717	0.0171986
TRINITY_DN41721_c1_g5_i6	27.8008	23.7262	24.4648	20.7533	17.3394	23.6839	18.9473	17.492	18.4513	19.9743	19.2118	18.1327	22.9614	18.7015	0.814477	-0.295792	0.0172735
TRINITY_DN34105_c3_g1_i3	137.285	122.063	117.166	168.144	134.781	147.303	166.821	159.031	156.049	154.688	206.527	170.328	137.79	168.907	1.22583	0.293696	0.0172996
TRINITY_DN15654_c0_g1_i1	6.87856	11.3408	13.5588	10.7296	7.43115	5.19891	8.40517	15.0139	19.0234	14.1172	18.9293	14.7142	9.18964	15.0339	1.63596	0.709478	0.017341
TRINITY_DN45209_c4_g4_i3	2.29285	1.64144	1.76854	1.41179	0.874253	1.58856	2.84921	4.08146	2.5746	1.80219	2.11895	2.52668	1.59624	2.65885	1.6657	0.729849	0.0173705
TRINITY_DN53354_c4_g4_i1	221.69	194.436	185.844	235.628	160.863	164.921	172.52	154.658	166.348	163.549	121.345	128.861	193.897	151.213	0.779865	-0.358696	0.0173738
TRINITY_DN40192_c3_g5_i1	26.7977	15.5191	19.0118	28.2358	31.036	23.1063	8.54763	20.6988	11.1566	15.1684	20.3419	14.7142	23.9511	15.1046	0.630643	-0.664764	0.0174369
TRINITY_DN42360_c2_g3_i1	51.5892	55.6597	62.3409	63.3894	53.9123	50.2562	62.9676	63.6999	56.7843	69.2342	67.2412	65.991	56.1913	64.3197	1.14466	0.194803	0.0175894
TRINITY_DN42009_c0_g4_i1	2.29285	2.98443	2.50543	2.6824	2.91418	2.59946	2.84921	3.78993	2.86067	3.30402	3.10779	4.1616	2.66312	3.34553	1.25624	0.326543	0.0176391
TRINITY_DN45373_c0_g1_i2	66.3494	34.9179	47.4557	53.2245	43.8584	57.0437	44.0203	35.8585	44.1973	28.6849	30.6541	27.199	50.4749	35.1024	0.695442	-0.523704	0.0177873
TRINITY_DN49450_c0_g1_i1	1.86294	1.49222	1.17902	2.54122	1.16567	1.15531	2.13691	3.93569	2.71763	2.25274	2.11895	2.37805	1.56607	2.59	1.65382	0.716612	0.0179527
TRINITY_DN40297_c4_g2_i6	106.618	128.181	99.038	144.144	106.222	109.755	151.578	134.251	132.878	133.663	160.616	203.026	115.66	152.669	1.31998	0.400421	0.0179527
TRINITY_DN46759_c1_g1_i3	26.0812	25.6661	29.3282	30.0711	22.1477	25.4169	18.0925	25.6549	22.7423	23.1281	21.7545	20.808	26.4519	22.0301	0.832835	-0.263855	0.0180946
TRINITY_DN31197_c0_g1_i2	2.29285	2.0891	2.94756	3.67066	2.76847	1.87739	2.99167	4.51876	3.4328	3.90475	2.96653	4.1616	2.60767	3.66268	1.40458	0.485255	0.01818
TRINITY_DN42041_c3_g1_i4	60.3307	36.7085	45.5398	37.836	46.7726	38.8474	37.4671	32.9432	33.3268	33.4907	33.6206	32.8469	44.3392	33.9492	0.765671	-0.38503	0.0183593
TRINITY_DN43676_c6_g2_i1	17.7696	82.2212	27.1176	53.3657	52.8923	10.3978	139.754	70.1137	51.9211	88.7579	79.3899	160.816	40.6274	98.4587	2.42346	1.27677	0.0183888
TRINITY_DN54185_c2_g4_i2	333.897	264.122	279.429	277.982	309.34	274.676	311.276	316.022	338.131	344.669	346.518	304.242	289.908	326.81	1.12729	0.172842	0.0183908
TRINITY_DN33375_c5_g4_i3	8.45489	7.16264	8.99006	8.89428	7.86828	10.6867	10.5421	9.47482	11.2996	9.61169	10.1709	10.404	8.67614	10.2505	1.18146	0.240003	0.0184205
TRINITY_DN34025_c2_g10_i1	90.2811	102.515	92.7008	105.602	97.4792	92.5696	102.002	107.138	104.128	108.582	100.014	114.147	96.858	106.002	1.09441	0.130083	0.0184409
TRINITY_DN53538_c3_g2_i3	19.4892	21.9356	18.5696	24.1416	16.028	12.4196	25.9278	25.9464	26.6042	25.531	18.5055	25.7127	18.7639	24.7046	1.3166	0.39631	0.0184647
TRINITY_DN54122_c18_g3_i3	203.061	237.412	201.908	285.182	217.835	200.158	276.516	280.746	254.17	244.798	256.816	293.244	224.259	267.715	1.19378	0.255492	0.0185203
TRINITY_DN47062_c4_g2_i1	0.716516	0.746108	1.03165	0.423537	0.874253	0.722072	1.42461	1.16613	0.715167	1.05128	1.41263	1.0404	0.752356	1.13504	1.50864	0.585608	0.0185527
TRINITY_DN40705_c2_g2_i1	18.1995	23.4278	10.6112	20.471	17.6308	12.564	30.3441	24.4888	21.312	20.1245	27.2638	21.997	17.1507	24.255	1.41423	0.499774	0.0186628
TRINITY_DN40378_c2_g1_i4	83.6891	55.5105	75.7523	75.5308	46.6268	63.8311	54.4199	51.8929	43.0531	46.857	54.245	49.3446	66.8234	49.9687	0.747773	-0.419238	0.0186905
TRINITY_DN46860_c5_g1_i11	8.02498	5.81965	6.92677	9.88253	8.30541	6.64306	7.97779	9.03752	10.2984	11.2637	9.60589	9.9581	7.6004	9.69023	1.27496	0.348792	0.0187886
TRINITY_DN51981_c2_g2_i2	0.42991	0.596887	0.884268	1.12943	0.582836	0.722072	0.712303	1.60343	1.43033	0.901096	1.69516	1.18903	0.724234	1.25522	1.73318	0.778106	0.0189517
TRINITY_DN37101_c2_g7_i1	0.716516	0.149222	0.589512	0.705895	0.582836	1.0109	0.854763	1.3119	0.572134	2.40292	2.11895	1.78354	0.625814	1.50737	2.40865	1.23802	0.0189554
TRINITY_DN53802_c2_g4_i3	8.5982	9.10252	8.25317	9.74135	6.84832	6.93189	8.69009	10.2037	10.1554	9.31132	11.1598	12.9307	8.24591	10.4085	1.26226	0.335145	0.0189641
TRINITY_DN51887_c3_g4_i3	29.2339	35.0671	25.0543	28.2358	22.2935	30.327	32.9084	38.4823	46.4859	32.7398	39.2711	30.6175	28.3686	36.7508	1.29548	0.37349	0.0189788
TRINITY_DN52149_c4_g4_i4	148.749	108.633	115.102	146.403	122.687	110.044	124.083	96.4974	97.4057	91.6114	96.3414	99.1352	125.27	100.846	0.805029	-0.312856	0.0190541
TRINITY_DN34578_c3_g5_i3	19.2026	14.1761	16.8011	14.8238	15.8823	15.7412	13.3913	12.6817	14.8755	14.2674	13.1375	14.7142	16.1045	13.8446	0.859671	-0.218043	0.0191112
TRINITY_DN31947_c8_g1_i1	11.1777	17.3097	12.9693	16.8003	18.9422	11.6976	18.6623	18.2208	17.8792	20.4248	17.5166	19.9162	14.8161	18.77	1.26686	0.340858	0.0191451
TRINITY_DN53100_c4_g1_i1	11.321	11.0424	8.54793	7.05895	12.6767	10.5422	9.11747	7.87139	8.00987	6.45785	7.34568	7.13416	10.1982	7.65607	0.750728	-0.41216	0.0191535
TRINITY_DN38389_c0_g1_i2	65.203	66.7021	68.0887	62.4011	57.1179	63.1091	61.6854	61.5134	54.2097	47.4577	58.6242	52.1686	63.7703	55.9432	0.87726	-0.188727	0.0191576
TRINITY_DN53363_c2_g4_i1	85.4087	91.1745	90.1954	99.1077	96.1679	95.169	87.3283	88.4802	65.9384	83.9521	83.9103	82.3401	92.8705	81.9916	0.882859	-0.179742	0.0191776
TRINITY_DN51057_c7_g3_i7	6.30534	5.67042	5.74774	4.94127	6.26548	4.33243	5.69842	4.22723	4.57707	3.30402	3.95537	2.82394	5.54378	4.09767	0.739148	-0.432874	0.0191811
TRINITY_DN43786_c3_g1_i17	365.567	415.732	326	391.631	372.723	388.619	499.324	380.013	459.709	429.973	395.819	494.933	376.712	443.295	1.17675	0.234794	0.0191833
TRINITY_DN53143_c4_g4_i4	13.1839	12.2362	12.8219	11.859	18.2136	8.37603	20.3719	21.2819	24.0296	13.3663	19.353	14.1197	12.7818	18.7537	1.46722	0.552907	0.0192801
TRINITY_DN32482_c4_g7_i2	36.5423	44.4681	57.3301	54.6363	35.8444	43.0355	30.2016	32.7974	30.4661	31.238	32.208	43.994	45.3094	33.4842	0.739012	-0.436272	0.0193214
TRINITY_DN45157_c6_g2_i2	16.9098	12.3854	1.62116	8.89428	16.1737	1.29973	4.98612	0.874599	1.43033	0	0.988842	0.445885	9.54734	1.4543	0.152325	-2.69679	0.0193331
TRINITY_DN50276_c6_g3_i3	27.2276	59.3902	41.5606	47.8597	52.7466	35.6703	57.6965	53.2047	55.497	60.9741	56.6465	70.7471	44.0759	59.1277	1.3415	0.423775	0.0194672
TRINITY_DN50259_c3_g7_i1	12.8973	20.1449	7.22152	9.60018	31.9102	12.8529	27.7798	44.4588	11.4427	63.8276	76.2821	42.2105	15.7712	44.3336	2.81105	1.49016	0.0194776
TRINITY_DN53621_c19_g2_i1	143.876	139.97	126.45	155.72	120.501	103.112	155.709	176.232	125.011	168.505	197.203	211.201	131.605	172.31	1.3093	0.388702	0.0195002
TRINITY_DN38409_c1_g2_i6	14.3303	17.6082	13.264	13.5532	19.3793	14.8747	22.2238	20.4073	19.1665	19.3736	20.2006	15.0115	15.5016	19.3972	1.2513	0.323463	0.0195115
TRINITY_DN48949_c1_g1_i14	18.1995	25.2185	28.2966	35.1536	22.002	22.3842	15.5282	20.4073	17.8792	16.3699	16.8103	21.1052	25.2091	18.0167	0.714691	-0.484412	0.0196014
TRINITY_DN50259_c3_g7_i2	10.1745	14.1761	6.63201	11.1531	23.022	6.0654	23.0786	32.9432	9.4402	27.934	50.7135	27.9421	11.8705	28.6753	2.41567	1.2713	0.0196323
TRINITY_DN51337_c5_g1_i6	46.1436	53.5706	55.8563	57.6011	52.6009	57.4769	57.839	65.4491	54.4957	61.7251	65.8286	59.7486	53.8749	60.8477	1.12943	0.175525	0.0196725
TRINITY_DN50749_c3_g3_i1	185.864	156.235	155.189	190.451	181.262	148.313	165.824	206.405	200.247	204.699	202.571	239.886	169.552	203.272	1.19887	0.261595	0.0197189
TRINITY_DN34577_c3_g2_i1	61.3338	62.6731	64.699	69.3189	68.1918	66.2862	73.6521	70.4052	71.5167	65.1793	72.1855	68.815	65.4171	70.2923	1.07452	0.103698	0.0198785
TRINITY_DN39749_c6_g1_i16	26.7977	18.8019	21.2224	40.8007	13.2595	31.9156	53.1378	23.0311	48.9174	32.89	49.7246	57.2219	25.4663	44.1538	1.73381	0.793263	0.0198833
TRINITY_DN43643_c0_g2_i7	7.16516	2.68599	2.94756	5.08245	5.53694	3.61036	6.83811	11.0782	5.5783	10.2124	7.62821	5.49925	4.50474	7.80576	1.73279	0.789199	0.0199594
TRINITY_DN49659_c1_g5_i2	97.0163	64.9114	74.5733	95.2959	88.4453	90.1145	59.406	65.3034	77.3811	60.0731	81.3676	55.2898	85.0595	66.4701	0.781455	-0.355652	0.0200572
TRINITY_DN50737_c2_g6_i1	387.205	208.463	278.545	359.865	353.927	365.079	256.571	174.92	304.518	184.725	262.043	179.543	325.514	227.053	0.697522	-0.519628	0.0200669
TRINITY_DN52416_c2_g1_i1	17.3397	28.0537	17.538	18.918	23.4591	21.8066	32.0536	24.6345	22.0271	26.8827	29.6653	29.2798	21.1858	27.4238	1.29444	0.37233	0.0200727
TRINITY_DN45241_c2_g1_i5	18.4861	18.5035	22.5488	11.012	26.0819	17.763	11.3968	18.2208	9.58324	12.1648	13.2787	7.43142	19.0659	12.0126	0.63006	-0.665277	0.0201508
TRINITY_DN35026_c5_g3_i1	334.47	244.574	297.704	321.888	267.084	342.984	250.018	247.803	266.614	261.468	270.66	219.821	301.451	252.731	0.838382	-0.254315	0.0202332
TRINITY_DN46901_c1_g2_i5	0.85982	1.04455	1.3264	0.282358	1.01996	0.866486	1.13968	2.04073	1.00123	2.10256	1.27137	2.22943	0.89993	1.63083	1.81218	0.845516	0.020428
TRINITY_DN54135_c4_g3_i6	99.1659	74.1632	72.6574	139.061	79.1199	97.3352	116.675	118.071	200.962	167.153	155.672	104.634	93.5838	143.861	1.53724	0.620151	0.0204564
TRINITY_DN53213_c1_g1_i21	9.60132	2.68599	6.77939	11.2943	8.74253	13.2861	6.1258	4.51876	2.86067	5.85712	3.10779	3.1212	8.73161	4.26522	0.488481	-1.03159	0.0204627
TRINITY_DN53621_c19_g1_i1	590.409	627.03	629.746	722.413	519.598	497.941	755.183	817.895	534.659	772.84	902.813	1003.09	597.856	797.747	1.33435	0.416113	0.0205697
TRINITY_DN50061_c0_g2_i1	13.4705	13.2807	14.1483	17.9297	13.5509	17.3297	10.5421	12.9732	10.7275	12.315	11.4423	14.417	14.9517	12.0695	0.807236	-0.309099	0.0205954
TRINITY_DN45157_c6_g2_i4	252.787	279.492	252.606	307.064	384.817	164.488	294.893	29.2991	180.079	58.7214	168.527	93.0414	273.542	137.427	0.502397	-0.99293	0.0206391
TRINITY_DN35591_c2_g4_i3	1.71964	7.75953	5.89512	6.49424	8.59682	2.31063	8.83255	8.16292	10.7275	11.5641	6.07431	13.3766	5.46266	9.78965	1.7921	0.83974	0.0206626
TRINITY_DN38831_c2_g6_i1	88.5614	85.504	81.5001	71.0131	70.8145	55.5995	84.764	86.731	108.705	108.582	79.8137	114.741	75.4988	97.2229	1.28774	0.364726	0.0207059
TRINITY_DN38980_c0_g4_i4	4.72901	7.75953	10.1691	9.17664	4.37127	9.82017	4.13136	4.81029	4.7201	6.15749	2.40147	4.75611	7.67095	4.49614	0.586125	-0.769495	0.0207088
TRINITY_DN39896_c8_g4_i4	4.5857	5.37198	4.86348	3.67066	6.84832	5.48774	1.99445	4.81029	3.28977	4.3553	3.39031	3.26983	5.13798	3.51832	0.684768	-0.544604	0.0207185
TRINITY_DN51008_c3_g4_i2	66.9226	84.6087	56.5932	58.0246	89.611	74.0845	147.874	97.6635	138.742	79.747	99.308	81.7456	71.6408	107.513	1.50073	0.585712	0.0207615
TRINITY_DN47695_c6_g1_i2	12.3241	10.744	10.6112	14.6826	10.7825	13.8638	8.26271	11.3698	10.8705	6.30767	10.1709	5.05337	12.168	8.6725	0.712729	-0.487192	0.0208126
TRINITY_DN42457_c3_g1_i3	1.28973	2.98443	1.76854	2.25886	2.47705	1.73297	7.12303	3.78993	3.8619	2.10256	2.96653	5.94514	2.08526	4.29818	2.06122	1.03855	0.0208735
TRINITY_DN51733_c1_g2_i7	105.615	69.985	88.869	99.9548	68.4832	85.9265	66.3866	82.6496	62.6486	58.2709	67.8063	65.0992	86.4721	67.1435	0.776476	-0.364959	0.0208778
TRINITY_DN53782_c0_g7_i1	95.2967	88.6377	101.986	112.943	109.719	108.022	102.572	114.427	126.442	115.791	125.865	117.268	102.767	117.061	1.13908	0.18781	0.0210271
TRINITY_DN53920_c0_g5_i1	555.014	334.257	368.887	406.878	463.646	464.725	309.139	370.684	369.169	287.9	316.712	359.235	432.234	335.473	0.776137	-0.365613	0.0211058
TRINITY_DN38430_c10_g1_i1	5230.28	4601.55	4857.88	4769.88	4943.03	5046.85	3903.42	4793.53	4106.2	3818.54	5068.94	3661.31	4908.24	4225.33	0.860863	-0.216142	0.0211544
TRINITY_DN53363_c2_g2_i1	6.73525	23.1294	0	0	16.6108	0.288829	6.1258	47.2283	0	11.4139	47.8882	21.4025	7.79404	22.3431	2.86669	1.51743	0.0211674
TRINITY_DN52221_c4_g4_i2	76.094	44.9157	63.3726	72.0013	41.6727	67.2971	50.2886	38.6281	53.0654	36.3442	44.3566	32.9955	60.8922	42.6131	0.699811	-0.514699	0.0212022
TRINITY_DN37313_c2_g3_i10	22.3553	44.0204	18.4223	27.8123	48.8125	21.0845	48.0092	70.2594	23.1714	94.9154	118.802	68.3691	30.4179	70.5878	2.3206	1.2141	0.0212738
TRINITY_DN34577_c3_g4_i5	48.2932	52.0784	44.2134	48.1421	54.7865	47.9455	55.987	54.3709	54.3527	54.6665	49.8659	54.5466	49.2432	53.9649	1.09589	0.132046	0.021281
TRINITY_DN47272_c3_g3_i10	4.15579	4.32743	4.27396	3.67066	5.97406	4.62126	5.27104	5.24759	5.1492	6.45785	5.50926	7.43142	4.50386	5.8444	1.29764	0.374156	0.0213074
TRINITY_DN44447_c2_g4_i5	65.0597	101.471	81.6474	78.6367	47.9382	51.5559	181.922	69.0933	194.668	127.805	78.1185	147.439	71.0515	133.175	1.87434	0.906275	0.0213163
TRINITY_DN41242_c1_g3_i4	7.16516	6.26731	3.3897	12.2826	7.72257	7.50954	3.27659	1.7492	6.8656	3.15384	4.23789	2.37805	7.38948	3.6102	0.488559	-1.02909	0.0213451
TRINITY_DN50893_c1_g4_i4	47.5767	44.1696	46.4241	50.2597	38.3214	44.3352	40.6013	38.045	45.7707	36.3442	38.141	34.1845	45.1811	38.8478	0.859823	-0.217724	0.0213692
TRINITY_DN48031_c4_g1_i1	56.3182	55.3612	52.1718	73.1307	57.4093	54.011	72.6549	67.3441	59.3589	74.1902	66.6762	70.004	58.067	68.3714	1.17746	0.23545	0.0213748
TRINITY_DN45817_c1_g3_i1	3.00937	4.62587	4.27396	2.82358	4.22556	2.59946	5.12858	6.26796	2.71763	8.10986	5.93305	8.02593	3.59297	6.0305	1.67842	0.744193	0.0213885
TRINITY_DN48751_c1_g4_i8	29.5205	28.0537	28.5913	27.8123	25.7905	33.3597	28.3496	26.6753	25.603	23.7289	24.0147	23.6319	28.8547	25.3339	0.877983	-0.187538	0.0214014
TRINITY_DN32858_c2_g3_i7	23.645	14.4745	18.4223	14.6826	19.6707	11.9864	13.1064	11.9528	11.1566	14.7179	10.0297	11.593	17.1469	12.0927	0.705243	-0.5035	0.021466
TRINITY_DN47255_c1_g1_i7	12.754	8.35641	6.63201	4.23537	10.7825	12.2752	3.13413	5.83066	5.29224	4.95603	5.93305	6.24239	9.17258	5.23142	0.570332	-0.808205	0.0214873
TRINITY_DN39999_c0_g8_i4	8.5982	12.3854	8.25317	11.2943	10.9282	8.95369	12.1091	19.97	10.1554	19.3736	12.9962	14.7142	10.0688	14.8864	1.47847	0.56287	0.0214929
TRINITY_DN31684_c0_g2_i8	2.86607	6.11809	6.92677	2.6824	5.53694	3.0327	2.84921	1.89496	2.00247	2.85347	1.97768	2.67531	4.52716	2.37552	0.524726	-0.924445	0.0215687
TRINITY_DN53534_c1_g16_i1	0.716516	1.49222	1.62116	1.69415	1.16567	1.15531	1.13968	2.1865	1.7164	2.10256	2.684	2.37805	1.3075	2.03453	1.55604	0.63077	0.0215772
TRINITY_DN52725_c0_g3_i3	11.4643	3.73054	16.6537	7.62367	21.2735	16.3188	20.5143	22.8853	16.0197	19.3736	22.4608	32.2524	12.8441	22.251	1.73239	0.791777	0.0217895
TRINITY_DN53645_c2_g2_i3	389.212	206.821	236.542	245.369	224.1	213.878	332.076	319.666	322.254	345.42	331.968	323.415	252.654	329.133	1.30271	0.381456	0.0218027
TRINITY_DN53663_c4_g4_i2	143.876	192.794	190.855	140.332	213.318	175.463	131.349	151.306	128.301	132.011	166.549	127.375	176.106	139.482	0.79203	-0.336255	0.0218059
TRINITY_DN41643_c5_g1_i8	8.02498	7.46108	8.99006	10.1649	12.6767	6.93189	10.2572	15.1597	8.72504	14.2674	19.353	15.9032	9.0416	13.9443	1.54223	0.623789	0.0218218
TRINITY_DN35719_c5_g2_i1	10.7477	12.3854	9.72695	12.0002	16.9022	15.7412	8.97501	9.47482	11.0136	10.3626	9.46463	5.35062	12.9173	9.10688	0.705015	-0.503171	0.0220679
TRINITY_DN49077_c1_g6_i5	154.911	154.444	165.506	180.286	173.539	176.908	165.112	182.062	187.946	192.684	189.858	186.826	167.599	184.081	1.09834	0.135287	0.0221786
TRINITY_DN52182_c3_g4_i3	15.3334	14.6237	17.538	16.8003	20.3992	15.0191	12.2516	15.1597	12.873	15.619	14.2676	11.2958	16.619	13.5778	0.817005	-0.291325	0.0221885
TRINITY_DN51603_c2_g5_i1	22.212	22.8309	27.5597	26.1181	22.2935	26.4278	36.185	30.611	39.9063	22.6776	27.9701	33.59	24.5737	31.8233	1.29502	0.372883	0.022244
TRINITY_DN53836_c1_g5_i1	9.31471	5.5212	8.10579	8.61192	7.13974	4.62126	3.84643	3.20686	5.86437	4.20511	4.23789	6.83691	7.2191	4.6996	0.650994	-0.618132	0.0222564
TRINITY_DN41266_c2_g7_i3	58.7543	23.7262	150.62	6.49424	136.529	212.578	16.098	4.37299	15.7337	6.60804	2.40147	6.24239	98.117	8.5761	0.0874069	-3.51309	0.0222981
TRINITY_DN38708_c3_g1_i3	3.58258	3.58132	2.80018	1.83533	3.78843	2.59946	2.42183	2.1865	1.85943	1.65201	1.69516	2.67531	3.03122	2.08171	0.686756	-0.537533	0.0223449
TRINITY_DN46430_c1_g5_i1	57.6079	82.5196	57.4774	69.4601	67.9003	56.466	92.3144	75.0697	69.6573	90.1096	129.962	89.3257	65.2386	91.0731	1.396	0.481296	0.0224072
TRINITY_DN32649_c3_g3_i20	45.2838	45.065	42.2975	53.648	40.7985	40.5804	54.9898	61.0761	54.3527	54.6665	62.1558	40.5756	44.6122	54.6361	1.22469	0.29233	0.0224255
TRINITY_DN31946_c1_g4_i3	177.409	215.327	202.497	213.322	210.695	200.736	230.074	213.694	211.403	228.728	231.389	268.572	203.331	230.643	1.13432	0.18181	0.0224497
TRINITY_DN36316_c0_g1_i6	2.00625	5.67042	2.80018	5.92952	4.80839	2.16621	4.13136	6.55949	6.15044	7.95968	6.4981	6.39102	3.89683	6.28168	1.612	0.685979	0.0224632
TRINITY_DN37086_c0_g1_i19	2.00625	1.19377	1.62116	1.41179	1.16567	1.87739	1.70953	2.33226	2.43157	1.80219	1.83642	2.67531	1.546	2.13121	1.37853	0.456945	0.0224725
TRINITY_DN54254_c2_g3_i2	22.4986	23.8755	24.6121	32.7535	25.3533	23.5395	29.3469	33.8178	26.7472	31.238	32.6318	28.8339	25.4388	30.4359	1.19644	0.258397	0.0225095
TRINITY_DN32724_c6_g2_i6	1.86294	1.79066	1.03165	1.12943	1.6028	1.29973	0.569842	1.3119	1.14427	0.600731	1.1301	0.891771	1.45287	0.941436	0.647984	-0.614118	0.0225275
TRINITY_DN47105_c2_g7_i2	7.30847	4.02899	2.80018	3.52948	4.80839	4.33243	7.55041	6.85102	4.291	8.56041	8.61705	5.94514	4.46799	6.96917	1.5598	0.638711	0.0225826
TRINITY_DN36748_c2_g1_i5	45.4271	49.5416	60.2776	45.0361	47.064	43.3243	57.6965	53.7878	48.9174	65.1793	62.0145	73.7197	48.4451	60.2192	1.24304	0.313754	0.0227797
TRINITY_DN49859_c18_g3_i2	6.16204	4.62587	7.81104	9.03546	5.09981	6.93189	10.2572	9.03752	15.0185	10.5128	7.34568	8.32319	6.61102	10.0825	1.5251	0.60703	0.022849
TRINITY_DN42914_c2_g3_i1	16.05	13.8776	19.0118	12.4238	13.9881	19.2071	12.2516	12.8274	14.1603	10.0622	10.736	13.2279	15.7597	12.2109	0.774819	-0.367407	0.0228503
TRINITY_DN45303_c7_g3_i3	11.1777	16.7128	9.28482	12.1414	20.6907	11.842	21.5115	65.7407	23.0284	40.6995	88.4307	24.9696	13.6416	44.0634	3.23009	1.69048	0.0229462
TRINITY_DN38873_c4_g1_i2	3.00937	2.68599	3.09494	2.82358	3.2056	3.17711	5.69842	4.66453	4.00494	8.26004	2.40147	6.24239	2.99943	5.21197	1.73765	0.791726	0.0231188
TRINITY_DN50435_c2_g1_i8	1.71964	4.32743	2.21067	3.3883	2.47705	3.61036	5.98334	7.72562	2.5746	3.4542	7.06316	5.64788	2.95557	5.40813	1.82981	0.868588	0.0231566
TRINITY_DN52331_c0_g5_i2	2.14955	41.1852	27.7071	12.0002	48.9582	2.16621	37.0397	55.6828	24.6017	59.9229	59.048	67.6259	22.3611	50.6535	2.26525	1.17921	0.023162
TRINITY_DN49803_c3_g1_i3	101.459	96.0988	103.312	92.8958	104.473	93.0028	123.228	109.762	98.264	101.674	121.345	111.323	98.5402	110.933	1.12576	0.170922	0.0231649
TRINITY_DN34948_c3_g6_i1	112.923	118.184	136.914	131.014	135.509	137.916	111.689	106.701	121.864	121.648	119.65	101.513	128.743	113.844	0.884273	-0.177395	0.0232696
TRINITY_DN53348_c4_g5_i1	291.192	324.408	303.451	300.57	381.029	308.469	412.423	306.401	383.616	365.394	367.99	393.122	318.187	371.491	1.16753	0.223456	0.0233027
TRINITY_DN49338_c1_g3_i2	95.5833	96.248	127.482	117.179	111.904	112.066	91.7446	93.4363	104.557	93.8641	91.821	97.9461	110.077	95.5616	0.868134	-0.203984	0.0233643
TRINITY_DN51452_c1_g1_i15	14.187	11.7885	10.1691	13.8355	14.5709	15.7412	8.26271	10.2037	7.00864	7.35895	14.1263	11.1471	13.382	9.68457	0.723699	-0.465699	0.0233911
TRINITY_DN50737_c2_g5_i4	101.029	56.555	78.6999	93.8841	89.1738	89.1036	68.9509	53.059	84.8188	52.5639	64.981	42.9536	84.7409	61.2212	0.722452	-0.468824	0.0234149
TRINITY_DN43457_c7_g4_i3	10.891	7.75953	7.3689	6.77659	8.30541	7.94279	8.12025	6.70526	5.86437	3.90475	6.07431	5.20199	8.17404	5.97849	0.731399	-0.449213	0.0234424
TRINITY_DN49714_c0_g4_i4	19.0593	17.9066	20.1908	17.5062	18.7964	20.218	18.5199	15.8885	18.8804	15.619	13.7025	11.8903	18.9462	15.7501	0.831305	-0.266017	0.0234497
TRINITY_DN54053_c1_g7_i1	17.1964	19.6973	17.6854	20.7533	13.2595	15.4523	18.5199	22.448	18.7374	30.0365	22.4608	29.4284	17.3407	23.6052	1.36126	0.444114	0.0234572
TRINITY_DN49686_c1_g2_i6	244.332	351.716	297.998	397.419	307.154	267.022	402.024	311.357	453.702	444.841	342.563	476.651	310.94	405.19	1.30311	0.381924	0.0236023
TRINITY_DN37783_c6_g5_i1	1.28973	1.04455	0.294756	0.988253	0.728544	1.15531	1.85199	1.60343	2.00247	2.10256	0.988842	4.01297	0.916858	2.09371	2.28357	1.17119	0.023705
TRINITY_DN41861_c0_g1_i6	45.7137	36.5593	33.4548	40.6596	42.6927	33.7929	45.16	40.6688	51.206	47.7581	41.3901	52.3172	38.8122	46.4167	1.19593	0.257856	0.023748
TRINITY_DN49036_c2_g2_i1	81.1096	57.4504	65.878	54.6363	49.6867	61.9537	58.5513	43.5842	49.9187	49.1097	45.2042	43.3995	61.7858	48.2946	0.781646	-0.355258	0.0238263
TRINITY_DN51593_c0_g1_i4	4.72901	18.8019	15.3273	19.2004	19.0879	9.96459	14.8159	37.1704	11.4427	44.7544	40.825	40.7242	14.5185	31.6221	2.17805	1.12202	0.0238332
TRINITY_DN53152_c3_g6_i3	25.6513	18.3543	29.3282	23.2945	38.3214	35.2371	18.3774	22.8853	21.455	16.3699	21.7545	6.53965	28.3645	17.897	0.630964	-0.663468	0.0238976
TRINITY_DN47775_c5_g2_i13	7.88168	9.40097	8.25317	7.90603	8.88824	9.24252	7.26549	8.01715	7.7238	6.60804	8.33452	7.72868	8.59543	7.61295	0.885697	-0.174267	0.0239368
TRINITY_DN40234_c4_g1_i3	64.7731	59.3902	58.9512	68.1895	59.8863	61.6649	52.4255	58.8896	48.3453	44.7544	64.981	48.7501	62.1425	53.0243	0.853269	-0.228769	0.0239497
TRINITY_DN52221_c4_g5_i7	5.44552	4.77509	5.89512	9.17664	4.51698	9.96459	4.98612	3.49839	2.71763	3.30402	4.37916	4.60748	6.62899	3.91547	0.590658	-0.75733	0.0239986
TRINITY_DN45423_c0_g1_i7	47.5767	44.0204	40.8237	49.695	39.6328	43.6131	37.6096	40.2315	33.4698	44.7544	37.9998	35.5222	44.227	38.2646	0.865186	-0.20902	0.0240784
TRINITY_DN41377_c4_g1_i1	72.6548	88.0408	82.5317	95.437	82.0341	77.8393	89.1803	87.7514	93.6869	128.106	101.144	115.484	83.0896	102.559	1.23432	0.303548	0.0241161
TRINITY_DN40786_c4_g3_i3	5.44552	7.31186	5.89512	8.18838	6.84832	6.64306	6.98057	8.89175	7.15167	8.10986	9.32337	8.91771	6.72204	8.22915	1.2242	0.290885	0.0241699
TRINITY_DN49072_c1_g1_i1	75.6641	67.299	77.5209	68.1895	77.8085	72.7848	82.7696	78.1308	76.6659	82.6004	74.7282	81.4484	73.2111	79.3905	1.08441	0.11685	0.0241968
TRINITY_DN37788_c0_g1_i1	2.00625	2.68599	2.50543	3.10594	1.89422	2.59946	3.56151	2.6238	3.57584	2.85347	3.53158	5.20199	2.46621	3.55803	1.44271	0.525064	0.0242691
TRINITY_DN48487_c3_g6_i1	28.804	37.3054	28.444	37.6948	23.3134	31.4823	33.6207	41.2519	36.1875	37.5457	38.9886	39.6838	31.174	37.8797	1.21511	0.280861	0.0242969
TRINITY_DN46981_c4_g1_i1	8.16829	9.55019	11.4955	10.1649	10.7825	8.0872	15.5282	11.9528	15.4476	13.3663	9.46463	10.8499	9.70809	12.7682	1.31522	0.394863	0.0242974
TRINITY_DN52136_c2_g4_i1	4.4424	6.41653	4.7161	5.50598	5.39123	3.75477	3.41905	3.93569	3.71887	4.50548	4.23789	3.86434	5.03784	3.94689	0.783449	-0.350639	0.0243026
TRINITY_DN31404_c4_g2_i2	94.7235	100.277	91.3744	93.037	93.5451	85.3489	96.4458	101.308	93.8299	111.285	110.609	101.067	93.051	102.424	1.10073	0.138434	0.0243526
TRINITY_DN31941_c3_g1_i15	6.44865	7.01342	5.15823	7.76485	5.39123	6.49864	8.12025	8.89175	7.58077	6.45785	7.62821	10.404	6.37917	8.18047	1.28237	0.357496	0.0244431
TRINITY_DN53266_c5_g5_i6	461.293	602.706	562.1	750.508	743.99	653.764	1018.02	784.806	503.621	1222.79	1007.63	997.445	629.06	922.385	1.46629	0.552147	0.0244504
TRINITY_DN53730_c1_g3_i3	4.72901	3.13366	5.15823	2.25886	3.93414	4.0436	3.41905	2.6238	1.85943	2.10256	1.41263	3.26983	3.87625	2.44788	0.631508	-0.659588	0.0245707
TRINITY_DN52117_c6_g4_i2	5.58883	3.13366	1.76854	4.37655	6.84832	4.47684	1.70953	3.35263	2.5746	2.40292	1.69516	2.22943	4.36546	2.32738	0.533135	-0.903847	0.0246231
TRINITY_DN46581_c2_g3_i3	4.72901	6.56575	6.18988	5.78834	7.43115	6.0654	7.40795	10.7867	5.1492	10.5128	10.0297	8.17456	6.12826	8.67682	1.41587	0.500392	0.0246766
TRINITY_DN38319_c1_g2_i4	963.284	1260.33	1461.99	1385.95	1087.57	1195.32	840.66	914.101	1078.61	740.551	1026.42	1171.49	1225.74	961.972	0.784809	-0.349577	0.0246959
TRINITY_DN37936_c2_g1_i5	40.8414	41.1852	42.1501	37.9772	44.0041	40.5804	45.8723	59.0354	51.206	39.498	60.4606	45.4803	41.1231	50.2588	1.22216	0.289517	0.0247733
TRINITY_DN36562_c7_g3_i1	20.3491	21.1895	26.3807	18.4945	25.6448	24.2616	28.4921	25.2176	22.4562	36.6446	29.524	32.8469	22.72	29.1969	1.28507	0.361505	0.02481
TRINITY_DN39478_c0_g4_i3	21.0656	25.6661	34.0443	34.73	26.8104	39.5695	36.6124	35.2755	44.9125	35.1427	39.2711	42.2105	30.3143	38.9041	1.28336	0.359699	0.0248451
TRINITY_DN51008_c3_g2_i2	13.6138	12.6838	10.906	11.5767	12.8224	10.8311	26.0703	15.7428	23.1714	13.3663	13.8438	15.4574	12.0723	17.942	1.48621	0.57129	0.024854
TRINITY_DN49496_c4_g4_i1	4.72901	4.77509	4.56872	4.65891	5.53694	5.19891	2.13691	4.51876	4.43404	4.80584	3.24905	3.26983	4.91126	3.73574	0.760647	-0.394075	0.024875
TRINITY_DN43523_c4_g3_i10	19.9192	26.1138	28.444	24.8475	26.6647	19.0627	28.4921	32.9432	24.0296	35.5933	35.8808	27.6449	24.1753	30.764	1.27254	0.347577	0.02489
TRINITY_DN44683_c1_g1_i13	15.0468	14.9222	16.6537	15.5297	11.9481	12.8529	17.2377	18.6581	15.3046	16.2197	16.2453	16.795	14.4922	16.7434	1.15534	0.208061	0.024973
TRINITY_DN53807_c2_g3_i4	8.02498	2.53677	3.24232	2.96476	4.51698	3.46594	19.2322	0	11.8718	18.6226	8.33452	15.4574	4.12529	12.2531	2.97023	1.56598	0.0249861
TRINITY_DN38762_c1_g4_i1	102.892	112.513	90.7849	136.802	118.461	118.997	163.545	114.572	171.926	116.842	205.538	153.385	113.408	154.301	1.36058	0.4442	0.0249916
TRINITY_DN51211_c6_g1_i1	5.58883	8.9533	7.22152	6.91777	6.41119	5.48774	9.82978	8.45445	9.72627	9.01096	6.35684	8.76908	6.76339	8.69123	1.28504	0.36134	0.0252405
TRINITY_DN50259_c3_g1_i4	7.88168	8.9533	5.45299	8.32956	10.491	13.7194	16.9528	26.3837	1.2873	28.0842	23.5909	32.5496	9.13799	21.4748	2.35005	1.23078	0.0252874
TRINITY_DN40179_c8_g2_i1	96.4431	70.7311	84.0055	86.6839	83.9283	97.3352	84.764	66.0322	76.0938	61.1243	78.401	67.9232	86.5212	72.3898	0.836671	-0.257147	0.0252882
TRINITY_DN47048_c0_g1_i4	8.5982	7.01342	8.40055	5.64716	8.01399	5.92099	8.26271	10.4952	8.43897	8.41023	8.47579	11.2958	7.26572	9.22977	1.27032	0.344416	0.0253469
TRINITY_DN52296_c2_g1_i2	76.5239	59.6887	70.8888	89.7899	79.557	58.0546	101.717	77.5477	80.8139	84.703	90.9735	101.365	72.4172	89.5199	1.23617	0.305718	0.0253927
TRINITY_DN52676_c5_g4_i2	38.8352	30.4412	34.6338	40.236	29.4332	41.3025	27.0675	24.9261	40.4785	23.4285	20.2006	20.0648	35.8137	26.0277	0.726752	-0.460123	0.02541
TRINITY_DN53590_c2_g2_i2	3.00937	6.11809	2.6528	1.69415	3.3513	3.75477	13.2488	9.32905	6.29347	4.95603	10.5947	2.82394	3.43008	7.87434	2.29567	1.19687	0.0254209
TRINITY_DN39067_c2_g2_i15	91.8574	90.7268	92.406	95.437	89.0281	75.9619	98.7251	103.057	85.534	105.578	101.992	108.945	89.2362	100.638	1.12778	0.173399	0.0254481
TRINITY_DN37394_c0_g2_i8	69.6454	76.6999	63.8147	74.119	80.7227	60.654	103.141	87.4599	72.2319	70.2855	111.457	102.999	70.9426	91.2625	1.28643	0.363364	0.0254719
TRINITY_DN53639_c1_g3_i2	9.02811	12.087	11.7902	14.2591	18.9422	10.3978	10.1147	23.3226	17.5931	19.5237	22.7434	26.9017	12.7507	20.0332	1.57114	0.650866	0.025478
TRINITY_DN45051_c8_g1_i3	30.0937	28.949	32.1284	32.6124	31.036	36.248	36.6124	38.4823	38.7621	38.2966	31.3604	33.2928	31.8446	36.1344	1.13471	0.182126	0.0255431
TRINITY_DN48816_c0_g3_i4	13.1839	13.2807	14.443	12.0002	12.6767	12.1308	12.679	12.0986	12.0148	11.5641	10.5947	9.80948	12.9526	11.4601	0.884776	-0.176097	0.0255496
TRINITY_DN42583_c8_g1_i2	20.779	16.4144	15.9168	14.6826	14.8623	18.9183	15.8131	12.9732	14.8755	12.7655	14.8326	10.8499	16.9289	13.685	0.808379	-0.306187	0.02566
TRINITY_DN51883_c1_g2_i6	0.286607	2.38755	1.62116	0.423537	0.291418	1.15531	3.98889	1.45766	4.00494	1.05128	2.11895	4.1616	1.0276	2.79722	2.7221	1.43447	0.0257276
TRINITY_DN49407_c3_g1_i2	11.1777	8.05797	12.9693	17.2238	7.72257	10.8311	5.84088	6.70526	10.0123	7.20877	7.62821	6.24239	11.3304	7.27297	0.641899	-0.638538	0.0260293
TRINITY_DN48006_c0_g1_i7	14.187	54.7644	42.7396	61.2717	41.9642	19.2071	82.0573	59.7642	93.5438	63.8276	33.6206	102.554	39.0223	72.5612	1.85948	0.894595	0.0261276
TRINITY_DN34645_c3_g5_i19	7.88168	8.9533	7.07415	7.20013	11.3653	8.37603	8.97501	11.0782	9.86931	11.4139	10.0297	11.4444	8.4751	10.4684	1.2352	0.30404	0.0261534
TRINITY_DN44108_c4_g1_i7	9.45801	31.1873	16.0642	14.5414	20.2535	8.80927	39.0342	27.2583	53.2084	24.1794	19.6356	30.7661	16.719	32.347	1.93475	0.951954	0.0262193
TRINITY_DN37200_c1_g5_i3	7.73838	5.67042	6.48463	4.94127	5.39123	4.91009	5.27104	4.51876	4.86314	4.20511	4.80295	3.56708	5.856	4.53801	0.774934	-0.365696	0.0263274
TRINITY_DN53363_c2_g2_i10	19.3459	12.3854	18.4223	17.0827	11.8024	16.7521	12.1091	14.5766	12.5869	13.0659	10.736	10.404	15.9651	12.2464	0.767074	-0.382361	0.0265113
TRINITY_DN54116_c1_g4_i2	24.7915	23.8755	20.4855	25.6946	23.3134	27.872	19.3746	19.5327	24.7448	16.3699	22.8846	17.0923	24.3387	19.9998	0.821728	-0.282767	0.02661
TRINITY_DN42781_c6_g2_i5	25.7946	60.7332	27.1176	29.3652	45.8983	31.9156	118.385	221.128	69.5142	107.381	351.745	65.991	36.8041	155.691	4.23025	2.08038	0.0266255
TRINITY_DN43781_c1_g1_i7	6.16204	5.37198	6.33726	8.18838	3.78843	6.49864	8.12025	8.30869	6.0074	9.01096	7.48695	9.80948	6.05779	8.12395	1.34108	0.421149	0.0266324
TRINITY_DN33287_c7_g6_i1	11.1777	8.9533	9.72695	8.7531	11.9481	9.67576	6.83811	7.87139	10.5845	6.45785	8.61705	7.43142	10.0391	7.96671	0.793565	-0.33243	0.02669
TRINITY_DN53935_c5_g1_i4	7.30847	10.2963	6.77939	6.63542	6.5569	5.48774	12.1091	8.74599	9.72627	10.3626	8.33452	8.02593	7.17737	9.55074	1.33067	0.411909	0.0267896
TRINITY_DN33497_c6_g4_i2	0.716516	1.04455	0.884268	0.705895	1.45709	1.73297	0.712303	0.728832	0.715167	0.600731	0.423789	0.594514	1.09022	0.629223	0.577154	-0.775138	0.0267993
TRINITY_DN43526_c1_g2_i10	4.72901	4.77509	4.7161	3.3883	5.53694	5.48774	3.98889	3.78993	4.43404	2.10256	3.8141	3.41845	4.7722	3.59133	0.752553	-0.406463	0.0268002
TRINITY_DN48454_c6_g1_i6	46.1436	54.1675	54.3825	51.6715	53.3294	43.9019	48.0092	61.2219	54.2097	62.7763	62.5796	64.6534	50.5994	58.9083	1.16421	0.219249	0.0268083
TRINITY_DN45130_c1_g2_i4	2.00625	2.83521	1.91591	3.67066	2.47705	1.87739	2.56429	4.08146	4.14797	3.15384	2.96653	4.1616	2.46374	3.51261	1.42572	0.507275	0.0269834
TRINITY_DN33714_c0_g1_i7	274.712	620.016	423.417	936.158	279.761	351.216	266.686	277.977	161.914	224.974	162.311	109.985	480.88	200.641	0.417237	-1.26099	0.0270538
TRINITY_DN53883_c1_g2_i2	15.1901	14.7729	10.7586	11.5767	13.4052	13.2861	10.2572	14.2851	8.86807	9.46151	9.88842	9.66085	13.165	10.4035	0.790244	-0.339067	0.0271606
TRINITY_DN54046_c2_g3_i3	6.73525	4.47665	4.27396	7.05895	5.68265	6.35423	2.84921	4.37299	2.28853	5.25639	5.22674	3.86434	5.76362	3.97637	0.689908	-0.535031	0.0271948
TRINITY_DN45264_c2_g4_i4	319.71	499.296	309.789	406.596	509.253	392.951	459.72	935.383	425.953	668.463	1108.77	625.577	406.266	703.979	1.7328	0.793091	0.0271964
TRINITY_DN33107_c4_g1_i2	19.3459	18.5035	22.6962	15.2473	17.1936	37.1145	11.8242	13.119	17.4501	12.1648	11.5836	11.593	21.6835	12.9558	0.597494	-0.742047	0.0272155
TRINITY_DN49267_c3_g2_i7	264.538	172.799	210.898	224.898	191.17	223.12	200.584	156.845	190.52	146.278	178.133	177.462	214.57	174.97	0.815445	-0.294307	0.0272509
TRINITY_DN51730_c3_g4_i3	11.4643	14.1761	13.8535	10.5884	14.8623	11.2643	9.68732	11.8071	7.15167	11.7142	10.4535	9.66085	12.7015	10.0791	0.793538	-0.333086	0.0272917
TRINITY_DN45903_c3_g2_i10	5.44552	3.13366	3.53707	5.64716	5.09981	4.18801	8.40517	4.81029	5.86437	5.10621	6.35684	7.72868	4.50854	6.37859	1.41478	0.498087	0.0273114
TRINITY_DN53725_c4_g4_i1	331.89	463.184	440.366	524.339	356.695	436.853	403.021	595.019	490.748	567.991	591.327	553.938	425.555	533.674	1.25407	0.326592	0.0273462
TRINITY_DN41155_c6_g1_i10	30.5236	39.5437	46.8662	50.6833	33.3673	40.1472	25.0731	33.089	29.894	22.8278	33.3381	37.3057	40.1886	30.2546	0.752816	-0.409418	0.0273787
TRINITY_DN52239_c2_g2_i10	17.1964	10.2963	15.3273	11.859	13.9881	12.2752	10.5421	11.6613	8.43897	10.2124	12.5724	7.13416	13.4904	10.0936	0.748204	-0.417604	0.0274247
TRINITY_DN45608_c6_g6_i1	17.7696	11.1916	13.1166	12.5649	8.1597	9.96459	8.26271	3.35263	11.4427	5.85712	4.09663	10.2554	12.1278	7.21119	0.594597	-0.748726	0.0274455
TRINITY_DN51120_c3_g10_i1	15.0468	15.8175	15.6221	17.5062	16.7565	12.9973	12.3941	15.1597	14.5894	12.1648	14.2676	11.593	15.6244	13.3614	0.855164	-0.225258	0.0276084
TRINITY_DN42684_c6_g5_i2	107.048	109.678	99.6276	90.0722	87.571	108.166	82.1997	104.806	79.8126	89.5089	76.2821	79.8135	100.36	85.4038	0.850971	-0.232793	0.0276269
TRINITY_DN45490_c4_g3_i7	97.4462	88.4885	83.1212	98.6842	101.851	126.651	109.125	112.386	114.284	126.454	116.825	119.795	99.3737	116.478	1.17212	0.229007	0.0276359
TRINITY_DN47636_c4_g2_i12	17.1964	13.1315	12.8219	14.4003	12.531	15.4523	13.1064	10.0579	14.5894	10.663	10.4535	10.2554	14.2556	11.5209	0.80817	-0.306729	0.0278448
TRINITY_DN37877_c0_g2_i5	24.7915	16.4144	18.8644	18.3533	14.8623	19.2071	19.2322	14.4309	13.8742	13.0659	13.2787	11.7416	18.7488	14.2706	0.761146	-0.393185	0.0278835
TRINITY_DN43077_c3_g3_i4	14.6169	27.1583	24.0226	19.3415	23.7505	17.4741	22.3663	34.5466	19.3095	38.4468	35.0333	45.0344	21.0607	32.4561	1.54108	0.623516	0.0279389
TRINITY_DN50802_c2_g4_i3	442.234	589.575	549.278	545.233	581.524	525.668	591.069	606.097	561.978	600.731	666.197	603.877	538.919	604.991	1.1226	0.166852	0.0279955
TRINITY_DN35116_c0_g1_i1	3.29597	3.4321	5.01085	4.23537	3.93414	3.61036	2.42183	3.49839	2.71763	3.30402	1.83642	3.71571	3.9198	2.91567	0.743831	-0.426618	0.0280463
TRINITY_DN49800_c1_g1_i8	24.7915	34.7687	33.897	29.2241	34.6787	33.6485	35.7576	36.8789	39.9063	33.1904	35.7396	39.0893	31.8347	36.7603	1.15472	0.207622	0.028221
TRINITY_DN50872_c3_g2_i2	164.799	161.756	156.368	176.897	173.831	167.232	170.098	175.211	170.496	182.472	194.661	198.419	166.814	181.893	1.09039	0.12481	0.028321
TRINITY_DN53698_c4_g2_i7	1.28973	3.87976	4.42134	7.20013	3.2056	5.63216	4.55874	14.2851	4.57707	11.1135	8.33452	16.6464	4.27145	9.91922	2.32221	1.21094	0.0284345
TRINITY_DN51174_c2_g1_i2	4.72901	3.4321	2.21067	5.64716	5.24552	3.89919	9.11747	3.78993	6.57954	11.1135	17.7992	7.87731	4.19394	9.37949	2.23644	1.15728	0.0285344
TRINITY_DN38561_c2_g1_i7	58.8976	63.4192	74.5733	58.4481	52.0181	76.9728	46.4421	50.8725	54.0666	34.8424	64.981	45.183	64.0549	49.3979	0.771182	-0.37447	0.0285387
TRINITY_DN38647_c3_g10_i3	174.83	57.0027	63.3726	45.3185	101.705	37.981	19.802	39.2112	16.1628	18.0219	31.0779	29.1312	80.0349	25.5678	0.319458	-1.64563	0.0286723
TRINITY_DN42356_c1_g1_i7	75.3775	61.0317	86.3635	78.072	89.3195	59.6431	65.8168	70.1137	50.3478	60.3734	59.1892	53.5062	74.9679	59.8912	0.798891	-0.323853	0.0287542
TRINITY_DN37840_c1_g1_i1	59.6142	43.722	65.7306	55.201	49.9781	51.8447	42.1683	46.3537	52.4933	48.0584	37.2935	40.4269	54.3484	44.4657	0.81816	-0.289532	0.0288133
TRINITY_DN42935_c7_g1_i2	34.5361	50.8846	34.1917	26.9652	53.7666	29.7493	44.1628	72.4459	32.4686	70.8862	70.0665	66.8828	38.3489	59.4855	1.55116	0.633188	0.0288146
TRINITY_DN45812_c5_g2_i3	56.6048	51.4815	55.7089	55.7657	48.0839	53.8665	53.2802	48.8318	48.2023	50.0108	49.8659	46.5207	53.5852	49.4519	0.922865	-0.11577	0.0288723
TRINITY_DN49491_c4_g3_i4	7.16516	7.16264	6.63201	6.91777	7.43115	7.65396	6.83811	6.26796	6.29347	2.40292	6.07431	4.31022	7.16045	5.3645	0.749185	-0.413849	0.028911
TRINITY_DN44509_c1_g3_i3	15.1901	9.99785	13.4114	12.1414	12.3853	14.7303	7.69287	11.6613	8.72504	11.4139	12.1486	9.9581	12.9761	10.2666	0.791199	-0.337728	0.0290792
TRINITY_DN53869_c5_g10_i2	62.1936	152.505	108.028	156.144	96.1679	109.177	49.5763	53.7878	57.7855	112.337	65.1223	80.2593	114.036	69.8113	0.612187	-0.70797	0.02919
TRINITY_DN53728_c4_g2_i1	27.9441	29.5459	22.991	26.2593	17.1936	23.9728	18.2349	21.2819	16.1628	20.7252	21.0482	20.3621	24.6511	19.6359	0.79655	-0.328005	0.0291998
TRINITY_DN31689_c4_g2_i12	940.786	697.313	681.181	801.756	706.251	763.374	985.684	726.208	942.59	908.605	942.931	914.362	765.11	903.397	1.18074	0.239682	0.0292217
TRINITY_DN47526_c1_g2_i2	607.176	341.568	436.976	548.057	595.658	583.578	421.256	289.055	509.628	313.581	422.235	272.733	518.836	371.415	0.715862	-0.482208	0.0292704
TRINITY_DN45403_c3_g1_i5	25.6513	25.9646	28.2966	20.3298	20.3992	23.5395	18.6623	20.2615	20.7398	23.5787	16.104	19.619	24.0302	19.8276	0.825111	-0.277229	0.0293
TRINITY_DN36519_c6_g5_i1	44.5673	27.7552	48.1926	39.6713	32.056	41.1581	23.7909	34.9839	33.0407	22.0768	34.1857	25.5641	38.9001	28.9404	0.743967	-0.426338	0.0293388
TRINITY_DN43537_c3_g2_i4	6.30534	4.32743	4.27396	6.0707	6.26548	4.76567	3.84643	2.76956	3.71887	5.40657	2.96653	4.60748	5.33476	3.88591	0.728412	-0.457435	0.0294061
TRINITY_DN38754_c1_g2_i2	38.9785	45.8111	46.7188	54.0716	64.1119	44.1908	53.7076	55.9743	66.7966	72.5382	53.3975	80.2593	48.9804	63.7789	1.30213	0.380587	0.0295042
TRINITY_DN40089_c1_g2_i9	26.2245	35.8132	44.066	26.2593	41.3813	31.4823	28.0647	20.8446	25.1739	19.0732	33.7619	18.5786	34.2044	24.2495	0.708957	-0.495266	0.0295272
TRINITY_DN37274_c5_g3_i3	176.263	187.572	180.833	170.685	198.455	186.006	276.373	197.805	295.078	208.153	197.203	204.364	183.302	229.829	1.25383	0.326353	0.0295911
TRINITY_DN46817_c5_g2_i2	6.87856	6.11809	5.30561	5.22362	5.68265	5.77657	4.55874	5.39336	2.43157	5.55676	4.94421	4.01297	5.83085	4.48293	0.76883	-0.378466	0.0295954
TRINITY_DN49464_c1_g3_i2	4.4424	3.4321	4.12659	3.95301	3.64272	5.0545	4.41628	4.51876	7.15167	6.60804	4.37916	6.09377	4.10855	5.52794	1.34547	0.425448	0.0295979
TRINITY_DN37100_c3_g1_i5	4.87231	5.5212	4.42134	3.67066	5.09981	4.62126	5.4135	6.85102	5.00617	4.95603	6.21558	5.79651	4.7011	5.70647	1.21386	0.279381	0.0296892
TRINITY_DN40620_c8_g2_i6	5.15892	15.6683	8.84268	21.4592	8.88824	5.0545	17.2377	28.2787	13.8742	33.7911	22.3196	59.4514	10.8453	29.1588	2.68861	1.42495	0.0298756
TRINITY_DN48132_c7_g1_i1	144.736	123.406	148.262	171.533	129.827	146.436	131.776	126.525	103.556	130.659	131.233	113.998	144.033	122.958	0.853677	-0.228252	0.0298982
TRINITY_DN44710_c2_g1_i25	19.3459	14.6237	20.7803	15.5297	13.5509	21.8066	17.0953	12.9732	15.0185	11.4139	12.4312	9.9581	17.6062	13.1484	0.746803	-0.420304	0.0299163
TRINITY_DN42150_c1_g6_i1	43.7075	48.1986	43.7713	32.1888	39.4871	37.4033	45.7298	45.4791	56.2121	58.421	40.5425	55.7357	40.7928	50.3534	1.23437	0.303665	0.0299922
TRINITY_DN54060_c6_g3_i1	18.6294	23.7262	23.2857	22.5886	22.5849	19.6403	19.6596	17.0547	23.0284	17.271	15.1152	16.6464	21.7425	18.1292	0.833812	-0.261744	0.0300595
TRINITY_DN44108_c5_g1_i8	132.269	123.108	122.766	150.356	116.276	129.395	165.112	161.655	173.5	128.256	156.943	128.712	129.028	152.363	1.18085	0.239817	0.0300607
TRINITY_DN34729_c0_g1_i15	0.42991	1.04455	1.3264	0.564716	0.728544	0.722072	2.42183	0.728832	1.57337	1.80219	0.847579	2.0808	0.802699	1.57577	1.96308	0.960227	0.0300808
TRINITY_DN41674_c4_g8_i1	173.254	282.626	245.09	380.054	326.242	258.502	313.271	386.281	289.214	391.977	507.276	442.764	277.628	388.464	1.39922	0.484587	0.0301059
TRINITY_DN51953_c1_g2_i6	3.29597	4.02899	2.94756	3.10594	2.62276	2.88829	10.1147	5.53912	11.0136	3.90475	5.368	3.26983	3.14825	6.53499	2.07575	1.05089	0.0301487
TRINITY_DN49654_c3_g4_i1	78.9601	93.1143	87.3952	117.743	70.6688	94.8802	111.974	118.362	95.6893	112.036	117.39	101.662	90.4603	109.519	1.21068	0.275725	0.0301531
TRINITY_DN42370_c1_g3_i1	135.851	159.966	118.492	162.356	164.942	167.809	83.197	147.807	102.984	124.952	141.404	115.93	151.569	119.379	0.78762	-0.344416	0.0302472
TRINITY_DN33238_c10_g3_i2	195.322	204.284	210.603	216.851	212.735	215.755	160.126	170.109	197.815	215.362	177.144	197.676	209.259	186.372	0.89063	-0.167129	0.0302782
TRINITY_DN32275_c5_g7_i2	5.58883	2.53677	5.74774	1.83533	7.13974	9.53134	2.99167	2.47803	4.14797	0.750913	1.41263	1.18903	5.39662	2.16171	0.400566	-1.31057	0.030323
TRINITY_DN50320_c6_g5_i6	80.1065	48.1986	68.9729	57.7422	57.8464	61.9537	57.839	45.3334	54.7818	40.9999	53.68	38.0489	62.4701	48.4471	0.775526	-0.366469	0.0304609
TRINITY_DN53081_c7_g2_i1	286.75	377.979	322.611	439.349	317.354	312.946	191.182	227.396	164.059	296.611	283.374	346.156	342.831	251.463	0.733489	-0.447174	0.0305292
TRINITY_DN51981_c2_g3_i4	13.3272	15.0714	11.3481	10.0237	12.8224	14.0082	11.9667	9.47482	10.7275	11.7142	10.3122	8.76908	12.7668	10.4941	0.821981	-0.282055	0.0305604
TRINITY_DN36542_c4_g3_i2	14.6169	11.7885	14.8852	16.0944	15.8823	17.3297	12.9639	14.5766	12.873	8.26004	12.1486	12.3362	15.0995	12.1931	0.807514	-0.307881	0.0306187
TRINITY_DN51845_c4_g3_i1	99.0226	84.161	104.491	154.591	116.276	140.515	67.8112	92.1244	92.2565	96.1169	98.1779	67.9232	116.509	85.735	0.735863	-0.442481	0.030882
TRINITY_DN52199_c3_g1_i5	13.4705	11.3408	14.8852	11.1531	14.8623	14.7303	7.69287	15.4512	6.29347	11.1135	9.1821	7.58005	13.407	9.55221	0.712477	-0.488635	0.0308999
TRINITY_DN37798_c1_g5_i2	13.6138	8.65486	13.1166	15.5297	12.3853	12.2752	9.25993	9.62058	8.29594	11.4139	8.89958	11.7416	12.5959	9.87193	0.78374	-0.351925	0.0309137
TRINITY_DN45006_c3_g2_i2	3.86919	2.38755	2.6528	3.24712	3.78843	2.88829	3.98889	4.95606	3.28977	4.20511	3.95537	3.56708	3.1389	3.99371	1.27233	0.344584	0.030929
TRINITY_DN39380_c0_g3_i1	15.9067	15.0714	15.9168	13.8355	11.511	15.5967	8.40517	13.5563	13.016	12.315	13.5613	10.5526	14.6397	11.9011	0.812931	-0.298333	0.0309305
TRINITY_DN41859_c0_g2_i23	56.8914	63.8669	44.066	45.8832	42.6927	45.4905	174.087	81.4834	115.857	83.051	40.26	85.1641	49.8151	96.6504	1.94018	0.956012	0.0309908
TRINITY_DN33236_c0_g1_i7	46.1436	59.241	63.9621	71.1542	46.4811	51.8447	61.9703	64.7203	82.3872	69.5346	63.8509	74.6115	56.4711	69.5125	1.23094	0.299628	0.030997
TRINITY_DN44906_c1_g2_i5	36.1124	2.83521	10.6112	15.5297	10.7825	21.8066	9.82978	1.16613	6.57954	0.300365	3.95537	1.33766	16.2796	3.86147	0.237197	-2.06938	0.031145
TRINITY_DN36778_c1_g3_i3	0.85982	1.19377	1.03165	1.12943	1.01996	1.15531	1.28214	1.3119	1.2873	1.35164	0.988842	1.63491	1.06499	1.30946	1.22955	0.292321	0.0312134
TRINITY_DN49610_c3_g2_i2	3.72588	2.38755	2.06329	2.96476	3.49701	2.74387	3.41905	3.49839	3.28977	3.90475	3.53158	4.01297	2.89706	3.60942	1.24589	0.313761	0.0314695
TRINITY_DN53222_c2_g7_i2	65.4896	50.4369	50.5507	52.9421	61.052	54.4442	61.1156	63.6999	64.079	68.1829	59.1892	60.9377	55.8193	62.8674	1.12627	0.171397	0.031471
TRINITY_DN49131_c5_g5_i1	48.0066	57.0027	53.3509	88.5193	64.4033	59.3543	72.37	69.2391	85.534	84.8532	77.1297	77.2868	61.7728	77.7354	1.25841	0.331373	0.0315182
TRINITY_DN50691_c1_g4_i1	44.8539	39.0961	39.3499	36.8477	38.1757	41.7357	41.7409	58.015	39.9063	52.8643	44.6391	48.7501	40.0099	47.6526	1.19102	0.251936	0.0315619
TRINITY_DN39101_c1_g3_i1	28.5173	31.4858	38.3183	26.4005	27.1019	28.4496	36.0425	35.1297	38.0469	33.0402	31.9255	36.414	30.0456	35.0998	1.16822	0.224368	0.0316394
TRINITY_DN38179_c2_g12_i2	105.471	76.9984	88.7216	121.838	95.0022	106.722	120.807	127.108	112.71	110.685	167.114	116.673	99.1255	125.85	1.2696	0.34428	0.031786
TRINITY_DN38838_c1_g1_i1	4.87231	4.62587	4.27396	5.64716	5.97406	5.48774	7.26549	4.95606	8.29594	5.55676	6.07431	7.58005	5.14685	6.62143	1.2865	0.362225	0.0318769
TRINITY_DN54021_c1_g1_i1	66.636	82.5196	82.6791	79.9073	96.605	94.0137	82.1997	103.348	90.3971	116.392	101.992	107.458	83.7268	100.298	1.19792	0.260425	0.0320025
TRINITY_DN53579_c3_g4_i1	63.1967	53.5706	54.5299	56.3304	44.0041	54.5886	51.0009	47.6656	42.4809	47.0072	50.4309	45.3317	54.3701	47.3195	0.870323	-0.200315	0.0320485
TRINITY_DN53381_c1_g3_i4	1.71964	1.19377	1.62116	1.12943	1.45709	2.0218	1.56707	1.3119	0.4291	0.750913	0.988842	0.891771	1.52382	0.989932	0.64964	-0.611873	0.0321689
TRINITY_DN52213_c4_g3_i5	581.238	1076.34	511.254	124.802	1110.88	670.227	1091.25	1449.36	944.45	780.349	1738.38	1170.75	679.124	1195.76	1.76073	0.816174	0.0321943
TRINITY_DN51722_c1_g16_i1	6.73525	8.20719	5.89512	6.0707	7.72257	6.20982	9.68732	9.91212	5.29224	11.1135	8.47579	10.1067	6.80678	9.09795	1.3366	0.417364	0.0322452
TRINITY_DN40566_c6_g2_i1	891.06	686.867	750.744	1060.54	764.826	950.246	662.726	651.43	716.168	725.382	772.992	670.463	850.713	699.86	0.822675	-0.281611	0.0323127
TRINITY_DN38742_c3_g4_i3	10.3178	22.5325	12.9693	13.9767	14.4252	12.564	13.5338	22.7396	17.7361	22.3772	21.3307	26.3072	14.4643	20.6708	1.42909	0.514703	0.0323318
TRINITY_DN41107_c2_g6_i4	25.3647	29.3967	25.7912	29.2241	31.1817	28.594	31.6262	42.5638	27.7485	34.2416	55.7989	39.8324	28.2587	38.6353	1.3672	0.451069	0.0323536
TRINITY_DN46090_c1_g4_i5	4.01249	3.4321	4.56872	3.3883	3.64272	4.76567	3.84643	4.66453	5.5783	4.80584	4.94421	4.90474	3.96833	4.79068	1.20723	0.270586	0.0324234
TRINITY_DN47925_c1_g5_i11	24.2183	23.8755	28.7387	21.0357	24.042	25.9946	22.0814	22.3023	24.0296	21.3259	15.8215	18.2813	24.6508	20.6403	0.837309	-0.255886	0.032433
TRINITY_DN51883_c1_g2_i7	0.42991	1.49222	0.73689	1.69415	1.6028	0.866486	1.99445	1.16613	2.5746	2.25274	1.69516	4.1616	1.13707	2.30745	2.02928	1.00801	0.0324719
TRINITY_DN38936_c4_g1_i4	11.321	12.6838	10.7586	13.1297	11.8024	11.1199	11.6818	12.9732	13.016	13.3663	13.2787	13.3766	11.8026	12.9488	1.09711	0.133375	0.0324785
TRINITY_DN51576_c7_g1_i2	198.045	297.548	173.169	189.886	199.038	212.722	352.162	213.839	437.11	580.606	198.475	645.196	211.735	404.565	1.91071	0.934038	0.032488
TRINITY_DN51452_c1_g1_i1	222.693	128.928	156.81	164.05	165.817	198.425	125.223	130.898	145.751	134.564	126.007	158.735	172.787	136.863	0.79209	-0.336297	0.0326354
TRINITY_DN47451_c0_g5_i2	4.01249	4.47665	3.83183	1.97651	4.51698	3.17711	4.27382	6.99679	4.7201	5.55676	6.35684	3.71571	3.66526	5.27	1.43782	0.523086	0.0326363
TRINITY_DN45601_c3_g2_i3	325.872	527.946	453.335	496.668	453.009	336.052	657.598	494.148	628.632	573.848	405.849	591.244	432.147	558.553	1.29251	0.370165	0.0328131
TRINITY_DN43859_c6_g1_i3	24.2183	24.3231	24.6121	18.2121	27.6847	16.1744	44.5901	30.0279	36.1875	23.7289	37.1522	22.1456	22.5375	32.3054	1.43341	0.519632	0.0328486
TRINITY_DN37258_c1_g3_i2	83.6891	81.475	78.2577	72.4249	73.1459	90.4034	66.6715	72.3002	72.3749	79.747	63.1446	71.4903	79.8993	70.9547	0.888052	-0.171315	0.032874
TRINITY_DN38247_c4_g1_i8	189.59	226.369	295.64	305.511	229.491	222.109	159.983	175.503	202.392	145.677	216.839	227.996	244.785	188.065	0.768286	-0.380242	0.0329216
TRINITY_DN40396_c1_g8_i1	37.8321	25.0692	15.9168	25.9769	34.6787	27.5831	21.3691	20.9904	21.598	19.0732	18.788	17.0923	27.8428	19.8185	0.711799	-0.490124	0.0329623
TRINITY_DN38110_c1_g2_i6	3.29597	6.26731	4.27396	7.34131	3.93414	3.75477	2.27937	2.47803	3.28977	3.30402	3.95537	3.1212	4.81125	3.07129	0.638357	-0.644532	0.0329627
TRINITY_DN51596_c2_g2_i9	27.8008	25.6661	41.8554	39.8125	24.3334	26.5722	21.0842	22.3023	23.1714	15.9194	26.4162	25.2668	31.0067	22.36	0.721135	-0.47121	0.0329644
TRINITY_DN51450_c4_g2_i3	5.30222	3.73054	5.15823	4.94127	4.37127	4.76567	2.99167	4.95606	4.291	3.4542	2.684	3.71571	4.71153	3.68211	0.781509	-0.355078	0.0329843
TRINITY_DN36452_c6_g1_i4	9.31471	11.3408	10.3165	11.1531	14.1338	11.2643	11.6818	13.9936	12.5869	12.315	15.2564	14.8628	11.2539	13.4494	1.19509	0.256832	0.0329919
TRINITY_DN31851_c3_g8_i1	78.8168	72.8202	62.783	49.1303	63.5291	47.8011	75.789	79.2969	73.8052	75.8422	80.52	68.815	62.4801	75.6781	1.21123	0.276515	0.0330515
TRINITY_DN43114_c2_g1_i10	0.716516	0.746108	1.47378	1.69415	0.728544	1.44414	1.70953	2.6238	1.7164	1.65201	1.41263	1.48628	1.13387	1.76677	1.55818	0.629567	0.0331909
TRINITY_DN52136_c2_g11_i1	6.16204	6.11809	7.51628	6.49424	7.13974	7.22072	5.27104	4.22723	6.57954	4.20511	5.50926	6.98554	6.77518	5.46295	0.806318	-0.309354	0.0332131
TRINITY_DN38292_c2_g2_i5	6.16204	4.47665	5.60037	4.09419	3.93414	3.75477	3.56151	1.60343	3.71887	1.65201	4.94421	2.67531	4.67036	3.02589	0.647892	-0.620441	0.0332258
TRINITY_DN52554_c1_g2_i1	123.527	107.44	112.007	114.92	119.918	126.651	117.957	115.155	136.597	138.769	142.534	136.144	117.411	131.193	1.11738	0.160071	0.0332553
TRINITY_DN42851_c4_g3_i4	557.306	496.759	565.637	481.985	458.4	438.586	671.416	564.553	771.522	613.196	498.235	549.479	499.779	611.4	1.22334	0.290824	0.033382
TRINITY_DN32933_c2_g1_i10	1.14643	0.298443	0.147378	1.27061	0.582836	1.0109	1.99445	1.45766	1.14427	1.20146	0.847579	1.48628	0.742766	1.35528	1.82465	0.844837	0.0334166
TRINITY_DN45262_c4_g2_i3	28.2307	30.4412	29.0335	29.93	29.7246	33.6485	43.5929	30.4652	54.0666	37.5457	29.2415	43.5481	30.1681	39.7433	1.3174	0.397489	0.0334614
TRINITY_DN54070_c2_g2_i2	88.9913	79.0875	93.8798	81.6015	84.8026	88.6704	103.711	99.2669	106.846	93.2634	92.9511	82.786	86.1722	96.4708	1.11951	0.162886	0.0334886
TRINITY_DN53974_c1_g1_i5	4.72901	9.99785	17.6854	18.4945	6.84832	17.3297	16.383	19.6785	19.8816	16.3699	19.6356	22.2943	12.5141	19.0405	1.52152	0.604648	0.0336217
TRINITY_DN42059_c1_g2_i13	9.74462	12.8331	7.66366	7.90603	11.6567	6.0654	14.2461	33.5263	10.2984	19.6739	41.5314	13.6738	9.31158	22.1583	2.37965	1.24958	0.0337742
TRINITY_DN33799_c3_g1_i1	559.313	364.549	614.124	615.399	552.528	375.044	466.843	408.146	296.365	368.098	397.373	378.557	513.493	385.897	0.751514	-0.412118	0.0339786
TRINITY_DN32403_c1_g1_i4	32.6731	30.5904	32.2758	31.2006	38.3214	38.2698	27.6373	30.3194	32.6116	27.3332	32.3493	27.199	33.8885	29.575	0.872714	-0.196183	0.0342029
TRINITY_DN37394_c0_g2_i13	74.5177	85.0564	75.0154	82.8721	78.3914	56.0328	110.977	93.7278	68.37	86.355	97.8953	102.851	75.3143	93.3626	1.23964	0.309881	0.0342872
TRINITY_DN52344_c2_g5_i2	244.189	246.663	259.68	281.511	208.801	245.504	305.578	298.821	239.295	335.358	260.207	297.257	247.725	289.419	1.16831	0.22437	0.0343955
TRINITY_DN51452_c1_g1_i14	49.2963	28.949	41.708	40.5184	41.8184	52.278	31.6262	29.7364	39.6203	31.0878	35.457	33.7387	42.428	33.5444	0.790619	-0.338829	0.0344059
TRINITY_DN30965_c0_g1_i7	36.6856	44.6173	57.3301	53.7892	34.8244	36.9701	26.6401	34.6924	35.4723	27.934	32.773	41.0214	44.0361	33.0889	0.751403	-0.412182	0.0344354
TRINITY_DN41474_c3_g2_i6	80.5364	85.8025	75.1628	86.6839	76.6429	61.6649	98.8676	98.6839	67.7978	90.4099	110.468	107.607	77.7489	95.639	1.2301	0.298707	0.0344713
TRINITY_DN51076_c0_g1_i1	31.8133	35.8132	32.7179	32.33	38.1757	31.9156	35.7576	41.6892	35.4723	41.7508	34.892	48.1556	33.7943	39.6196	1.17237	0.229182	0.0345056
TRINITY_DN37697_c3_g5_i4	63.9133	72.0741	72.2152	91.7664	59.0121	69.1745	86.4735	86.5853	70.9446	95.2158	81.085	105.229	71.3593	87.5889	1.22744	0.295431	0.0345219
TRINITY_DN31794_c3_g1_i20	1.43303	1.04455	1.17902	1.97651	1.89422	1.44414	0.712303	1.3119	0.572134	0.300365	0.706316	1.63491	1.49525	0.872988	0.583842	-0.767395	0.0346426
TRINITY_DN49276_c6_g5_i1	16.3366	11.7885	12.085	10.8708	9.47108	11.4087	13.1064	16.0343	13.3021	14.1172	15.5389	15.7546	11.9934	14.6423	1.22085	0.287343	0.0347119
TRINITY_DN41993_c9_g1_i3	0.716516	1.19377	0.73689	1.27061	1.45709	0.722072	2.27937	1.16613	1.43033	2.10256	1.1301	1.48628	1.01616	1.59913	1.5737	0.644084	0.034735
TRINITY_DN46243_c5_g1_i1	39.9816	36.8578	43.7713	43.7655	47.2097	43.1799	49.7187	46.208	44.4834	45.5053	51.9848	44.8858	42.461	47.131	1.10998	0.150508	0.0348051
TRINITY_DN42321_c1_g1_i1	12.6107	11.3408	12.085	12.1414	12.531	10.8311	16.2405	10.9325	15.7337	13.6666	15.2564	12.6334	11.9233	14.0772	1.18064	0.239484	0.0349364
TRINITY_DN52840_c0_g1_i1	6.87856	7.75953	8.99006	5.64716	9.76249	7.94279	4.55874	6.12219	4.57707	8.41023	5.93305	5.05337	7.8301	5.77577	0.737637	-0.438275	0.0349425
TRINITY_DN49242_c2_g1_i1	232.008	166.084	21.3698	51.3892	135.072	94.1581	245.175	341.822	121.149	260.717	390.169	133.914	116.68	248.824	2.13253	1.09246	0.0350389
TRINITY_DN43982_c4_g4_i9	16.3366	15.3698	11.7902	15.3885	18.9422	18.3406	19.5171	17.9293	16.5919	19.5237	24.4385	20.2135	16.028	19.7023	1.22925	0.297443	0.0351531
TRINITY_DN52099_c3_g1_i1	30.5236	34.1718	39.6447	46.1655	53.7666	42.6022	27.4949	32.0686	36.7596	31.0878	35.457	30.0229	41.1457	32.1485	0.781332	-0.355791	0.0351938
TRINITY_DN39976_c6_g1_i2	23.645	27.0091	32.7179	30.9182	27.3933	26.5722	21.3691	19.6785	30.6091	23.4285	19.9181	22.2943	28.0426	22.8829	0.816005	-0.293112	0.0352056
TRINITY_DN54046_c3_g1_i17	0.573213	1.19377	1.62116	0.423537	1.16567	1.73297	0.712303	2.04073	2.43157	3.30402	1.83642	2.37805	1.11839	2.11718	1.89307	0.910379	0.0352176
TRINITY_DN35063_c1_g1_i3	641.712	642.698	748.828	707.025	662.538	719.472	611.298	646.328	700.864	580.456	602.77	614.281	687.045	626	0.911147	-0.134237	0.0352257
TRINITY_DN42667_c0_g1_i13	2.00625	1.04455	0.884268	0.988253	2.03992	1.0109	3.56151	2.76956	0.8582	2.10256	2.26021	2.67531	1.32902	2.37123	1.78419	0.825958	0.0352282
TRINITY_DN39090_c1_g3_i1	127.827	134.598	125.861	118.732	113.07	109.177	106.418	113.261	101.697	121.197	92.9511	111.769	121.544	107.882	0.887597	-0.172044	0.0352602
TRINITY_DN53997_c3_g1_i1	8.16829	9.84863	11.0534	6.77659	6.41119	10.2534	7.12303	7.43409	7.43774	4.80584	4.80295	7.13416	8.75191	6.4563	0.737702	-0.437304	0.0354029
TRINITY_DN33845_c6_g3_i1	5.87543	6.56575	3.83183	2.11769	6.84832	5.0545	10.3996	8.16292	6.57954	4.50548	8.89958	7.87731	5.04892	7.73741	1.53249	0.615469	0.0354463
TRINITY_DN52277_c0_g4_i5	10.7477	9.84863	11.4955	8.61192	11.511	10.5422	10.2572	7.43409	10.2984	8.71059	8.33452	8.17456	10.4595	8.86822	0.847862	-0.237241	0.0355241
TRINITY_DN38506_c0_g2_i4	88.7047	74.014	92.1113	65.3659	74.8944	70.9074	73.7946	69.0933	67.6548	54.5163	62.7208	36.7112	77.6663	60.7485	0.782173	-0.354152	0.0355749
TRINITY_DN48500_c1_g1_i2	13.7571	17.3097	16.5063	19.9062	14.5709	15.3079	22.5088	24.6345	16.5919	17.8717	19.9181	18.2813	16.2264	19.9677	1.23057	0.299063	0.0356901
TRINITY_DN54084_c2_g4_i2	187.584	180.707	198.223	214.451	186.07	150.335	176.081	154.075	150.9	167.604	160.757	169.288	186.229	163.118	0.8759	-0.191162	0.0357304
TRINITY_DN43454_c3_g2_i2	20.779	15.5191	22.4015	24.7063	21.4192	28.7384	15.3857	19.6785	13.8742	18.4725	20.4832	14.8628	22.2606	17.1262	0.769349	-0.378146	0.0358378
TRINITY_DN50309_c5_g8_i3	36.8289	68.0451	64.8463	51.1068	58.575	50.6894	69.3783	73.9036	51.7781	78.9961	75.2932	68.815	55.0153	69.694	1.26681	0.341213	0.035895
TRINITY_DN39381_c3_g3_i8	16.1933	4.77509	8.25317	18.918	4.51698	7.50954	16.2405	18.3666	21.455	14.7179	13.5613	15.606	10.0277	16.6579	1.66119	0.730298	0.0360212
TRINITY_DN53582_c41_g2_i4	3.00937	2.98443	1.62116	3.10594	1.6028	1.87739	1.13968	2.33226	1.43033	1.35164	1.27137	1.63491	2.36685	1.5267	0.645036	-0.628287	0.0364683
TRINITY_DN49751_c1_g2_i9	16.4799	16.2652	8.10579	14.6826	9.9082	8.0872	30.3441	16.9089	12.73	23.879	13.8438	35.0763	12.2548	22.1304	1.80585	0.851374	0.0364727
TRINITY_DN40918_c4_g5_i1	110.773	115.199	111.86	105.178	113.944	122.319	159.271	112.094	130.303	145.227	119.791	122.173	113.212	131.476	1.16133	0.215756	0.0366167
TRINITY_DN53712_c2_g2_i4	11.4643	17.9066	0.589512	1.83533	3.49701	0.288829	22.2238	15.8885	19.0234	14.8681	2.26021	22.5915	5.93026	16.1426	2.72208	1.44232	0.0366393
TRINITY_DN43692_c1_g2_i1	0.85982	1.04455	1.03165	0.988253	0.874253	0.722072	1.70953	0.728832	1.57337	2.25274	0.988842	2.67531	0.920099	1.65477	1.79847	0.831883	0.036661
TRINITY_DN38302_c6_g1_i4	151.758	149.371	160.495	215.298	175.579	180.085	126.362	116.467	183.655	113.238	130.103	149.966	172.098	136.632	0.793921	-0.3329	0.0366963
TRINITY_DN49876_c1_g1_i8	197.329	163.398	175.232	192.004	189.567	221.532	153.857	124.63	221.273	133.813	133.07	120.538	189.844	147.863	0.77887	-0.360472	0.0367048
TRINITY_DN46138_c0_g3_i5	1.43303	2.0891	1.47378	1.41179	1.6028	2.59946	0.712303	1.60343	1.43033	1.20146	1.1301	1.18903	1.76833	1.21111	0.68489	-0.53947	0.0367566
TRINITY_DN47773_c3_g3_i3	339.342	409.166	428.428	367.207	383.943	433.965	429.946	407.126	443.117	429.823	438.057	447.669	393.675	432.623	1.09893	0.13611	0.036821
TRINITY_DN31506_c5_g17_i1	30.5236	19.3988	30.3599	23.4357	22.5849	28.3052	25.2155	20.6988	21.455	20.1245	17.6579	17.5382	25.768	20.4483	0.793554	-0.33331	0.0368221
TRINITY_DN52298_c4_g1_i4	34.1062	32.5303	37.434	43.4831	41.9642	48.9564	41.456	41.6892	54.9248	49.8606	47.1819	52.6145	39.7457	47.9545	1.20653	0.270594	0.0368788
TRINITY_DN34311_c2_g1_i6	12.1808	25.9646	15.3273	24.7063	19.525	15.7412	20.6568	30.4652	17.8792	30.0365	30.2303	36.414	18.9075	27.6137	1.46046	0.545843	0.0370406
TRINITY_DN37888_c0_g1_i3	5.30222	6.56575	6.0425	10.8708	9.76249	6.0654	5.55596	4.37299	4.57707	6.00731	3.8141	5.79651	7.43486	5.02066	0.675286	-0.565936	0.0371114
TRINITY_DN35737_c1_g1_i1	13.3272	8.05797	7.51628	3.95301	11.0739	6.49864	6.55318	2.76956	5.5783	4.50548	5.368	4.60748	8.4045	4.897	0.582664	-0.776213	0.0371152
TRINITY_DN53136_c4_g4_i5	243.759	292.922	263.659	392.054	299.14	313.235	500.321	377.681	228.71	631.218	451.194	457.478	300.795	441.1	1.46645	0.552266	0.0371693
TRINITY_DN43109_c2_g2_i3	13.3272	12.6838	12.8219	11.4355	15.4451	14.297	13.2488	9.03752	11.5857	8.56041	12.7137	10.9985	13.3351	11.0241	0.826699	-0.273546	0.0372991
TRINITY_DN50069_c1_g2_i7	52.8789	44.4681	51.4349	43.0596	41.3813	50.4006	39.4616	45.7707	43.6252	34.542	43.6503	39.0893	47.2706	41.0232	0.867837	-0.204298	0.0373064
TRINITY_DN38898_c1_g7_i1	16.7665	13.8776	16.9485	17.6474	15.7366	16.6076	12.2516	13.5563	12.5869	12.0146	18.5055	11.7416	16.264	13.4428	0.826533	-0.274271	0.0373127
TRINITY_DN43717_c1_g3_i6	30.9535	29.3967	34.7812	37.6948	29.1418	37.6921	38.7493	39.2112	44.3404	36.9449	34.4682	36.5626	33.2767	38.3794	1.15334	0.205634	0.0374468
TRINITY_DN33115_c6_g1_i3	1.71964	2.83521	2.21067	2.25886	2.76847	1.15531	2.70675	3.49839	4.57707	2.25274	2.96653	2.97257	2.15803	3.16234	1.46538	0.549442	0.037492
TRINITY_DN36255_c2_g1_i2	20.2058	17.4589	16.5063	14.6826	19.8164	17.9074	17.5226	14.1393	15.0185	15.4688	15.6802	14.8628	17.7629	15.4487	0.869718	-0.201014	0.0375074
TRINITY_DN38077_c5_g5_i1	25.3647	21.9356	22.6962	20.6121	24.3334	27.872	22.3663	20.2615	23.6005	20.4248	15.6802	16.2005	23.8023	19.7556	0.829988	-0.268566	0.037703
TRINITY_DN54135_c4_g4_i1	1059.87	1046.04	1330.38	1288.96	1161.15	1437.5	882.401	784.806	1260.41	1039.41	886.567	1096.73	1220.65	991.721	0.812452	-0.299646	0.0378659
TRINITY_DN46597_c2_g2_i4	68.6423	89.6822	87.1004	75.672	85.9682	81.7385	83.9093	85.2734	94.8311	96.4173	89.7021	106.864	81.4673	92.8328	1.13951	0.188392	0.0378983
TRINITY_DN52413_c2_g6_i5	7.30847	7.16264	6.33726	4.09419	7.28544	5.0545	2.56429	4.81029	5.1492	3.90475	4.94421	5.64788	6.20708	4.50344	0.725532	-0.461026	0.0379034
TRINITY_DN37780_c1_g6_i1	42.8477	36.5593	36.5498	45.6008	34.2416	40.5804	53.4227	47.5199	42.1949	39.498	54.5276	43.3995	39.3966	46.7604	1.18692	0.247136	0.0379346
TRINITY_DN40007_c7_g1_i1	25.6513	31.3366	35.9602	34.1653	39.05	31.3379	36.185	39.3569	36.4735	36.6446	40.825	37.1571	32.9169	37.7737	1.14755	0.198533	0.0379678
TRINITY_DN53725_c4_g5_i2	54.1686	81.9227	104.638	113.649	55.6608	98.0573	77.7835	127.837	121.578	127.355	126.996	113.106	84.6828	115.776	1.36717	0.451065	0.0381001
TRINITY_DN36598_c3_g8_i1	11.321	12.6838	12.6745	10.8708	11.0739	10.109	10.1147	8.74599	7.58077	11.5641	8.61705	11.1471	11.4555	9.62828	0.840495	-0.250594	0.0382358
TRINITY_DN43569_c1_g2_i2	129.833	91.0252	94.6167	96.99	97.9164	109.466	96.5882	86.148	97.5488	79.4466	82.3564	82.0429	103.308	87.3551	0.845581	-0.241931	0.0383457
TRINITY_DN40846_c0_g1_i2	82.2561	82.3704	92.9955	86.5428	83.1998	75.5287	95.3061	92.8532	86.9643	111.886	125.018	86.799	83.8155	99.8044	1.19076	0.251867	0.0383562
TRINITY_DN40534_c2_g1_i11	33.6763	38.6484	35.2234	42.7773	33.2216	34.9483	35.9001	39.5027	39.7633	45.8057	43.2265	45.3317	36.4159	41.5883	1.14204	0.191362	0.038368
TRINITY_DN49109_c4_g1_i4	43.8508	55.3612	75.7523	31.3417	62.3634	82.1717	27.4949	45.0418	45.3416	39.3479	44.2154	26.01	58.4735	37.9086	0.648303	-0.624836	0.0383698
TRINITY_DN39740_c2_g1_i5	12.4674	11.6393	14.8852	14.1179	11.6567	12.1308	10.5421	8.89175	9.0111	11.1135	13.7025	10.7012	12.8162	10.6604	0.831788	-0.265231	0.0386277
TRINITY_DN32482_c4_g7_i1	85.8387	104.604	125.566	96.2841	91.068	90.5478	78.9231	77.8393	99.8373	57.9705	81.2263	83.0833	98.9848	79.8133	0.806318	-0.310367	0.0386505
TRINITY_DN47583_c5_g6_i3	6.59195	7.46108	7.81104	8.04721	4.51698	7.0763	4.98612	5.24759	5.43527	6.30767	5.368	6.09377	6.91743	5.57307	0.805657	-0.311413	0.0387292
TRINITY_DN53698_c4_g1_i1	2.00625	4.62587	3.97921	6.0707	4.66268	5.48774	4.55874	12.0986	5.5783	10.3626	6.07431	16.6464	4.47208	9.21983	2.06164	1.03972	0.0387538
TRINITY_DN33829_c0_g3_i1	47.5767	47.3033	40.8237	45.742	54.7865	44.624	32.3385	39.2112	33.1838	37.5457	51.4198	39.0893	46.8094	38.798	0.828852	-0.270638	0.0387665
TRINITY_DN52659_c3_g5_i3	65.7762	84.0118	77.6682	80.1897	69.3574	83.6159	94.1664	78.8596	83.6745	97.7689	82.9215	84.5696	76.7699	86.9934	1.13317	0.180321	0.0387891
TRINITY_DN35485_c1_g1_i4	7.02186	13.7284	6.92677	5.50598	10.3453	3.17711	10.5421	16.0343	12.5869	9.16114	18.788	10.404	7.78424	12.9194	1.65969	0.730731	0.0387925
TRINITY_DN46977_c4_g1_i2	8.8848	7.16264	6.63201	6.0707	7.43115	7.65396	8.12025	7.72562	9.29717	7.50913	9.88842	10.8499	7.30588	8.89841	1.21798	0.283938	0.0389422
TRINITY_DN37691_c2_g3_i5	38.6919	64.3145	51.4349	40.0948	46.3354	46.357	67.5263	71.2798	44.6264	76.443	50.1484	68.6663	47.8714	63.115	1.31843	0.398725	0.0390165
TRINITY_DN48635_c1_g3_i5	8.8848	8.20719	8.25317	7.76485	11.9481	9.82017	8.12025	7.57985	6.8656	4.20511	9.04084	4.90474	9.14639	6.78607	0.74194	-0.42837	0.0390278
TRINITY_DN50899_c1_g1_i4	10.0312	8.65486	11.3481	14.8238	7.86828	8.95369	7.40795	5.97642	7.15167	10.2124	7.62821	6.09377	10.28	7.41174	0.720987	-0.471675	0.0390622
TRINITY_DN53658_c9_g2_i1	32.0999	37.6039	36.1076	33.883	40.2157	29.6049	34.7604	45.4791	35.1862	42.2013	45.3455	42.2105	34.9192	40.8638	1.17024	0.226733	0.0391362
TRINITY_DN43377_c1_g1_i7	58.7543	70.7311	99.4802	77.9308	101.122	92.2807	40.1739	46.6453	80.6708	68.1829	53.3975	74.6115	83.3832	60.6136	0.726929	-0.460071	0.039299
TRINITY_DN39597_c0_g4_i1	44.1374	25.9646	31.6863	36.0007	37.4472	46.7902	22.9361	27.1126	23.7435	27.7838	32.773	34.9277	37.0044	28.2128	0.762417	-0.391401	0.0393319
TRINITY_DN35386_c5_g5_i1	2.14955	1.49222	2.80018	2.82358	1.89422	1.44414	3.41905	2.76956	2.00247	3.4542	2.82526	2.82394	2.10065	2.88241	1.37215	0.451496	0.0393407
TRINITY_DN34981_c1_g6_i2	42.7044	48.9447	48.34	57.3187	37.4472	43.7575	55.2747	52.7675	51.0629	53.465	51.8436	54.5466	46.4187	53.16	1.14523	0.195495	0.0393746
TRINITY_DN53131_c3_g1_i5	20.4924	28.949	34.0443	38.5419	28.5589	26.139	19.9445	20.8446	23.6005	19.3736	21.6133	29.2798	29.4543	22.4427	0.761951	-0.392072	0.0394078
TRINITY_DN50465_c3_g1_i16	11.1777	14.6237	10.7586	9.31782	16.9022	11.4087	9.11747	7.57985	8.29594	9.61169	12.4312	7.72868	12.3648	9.12746	0.738182	-0.436529	0.0394121
TRINITY_DN39043_c3_g1_i2	6.01874	8.9533	7.22152	11.859	7.86828	8.0872	9.4024	9.32905	12.3009	12.7655	9.46463	15.9032	8.33468	11.5276	1.38309	0.466278	0.0394479
TRINITY_DN53050_c12_g1_i3	305.523	184.587	228.141	3.24712	336.733	4.18801	336.492	649.535	413.367	230.981	560.673	203.77	177.07	399.136	2.25412	1.17249	0.0395007
TRINITY_DN52498_c1_g2_i1	124.387	101.471	112.007	136.802	108.845	118.709	102.144	105.535	91.8274	102.875	108.773	109.539	117.037	103.449	0.883901	-0.178092	0.0395167
TRINITY_DN49426_c5_g5_i4	21.6388	16.4144	18.4223	18.3533	20.2535	17.1853	18.2349	19.0954	22.5993	26.282	22.6021	24.8209	18.7113	22.2724	1.19032	0.2508	0.0395255
TRINITY_DN44390_c7_g1_i17	21.2089	23.1294	13.1166	23.8593	29.2875	15.4523	59.1211	33.2347	18.5943	29.1354	52.9737	29.5771	21.009	37.1061	1.7662	0.820267	0.03955
TRINITY_DN53721_c0_g1_i3	42.7044	55.212	64.699	60.9893	30.8903	42.3134	41.3136	15.1597	48.4883	39.0475	26.4162	16.4978	49.4681	31.1538	0.629777	-0.666633	0.0396065
TRINITY_DN45486_c0_g3_i1	26.0812	32.6796	29.623	36.4242	26.2276	34.8038	26.7826	26.238	26.4612	28.9852	24.5798	26.1586	30.9732	26.5342	0.856683	-0.223178	0.0396203
TRINITY_DN49702_c3_g1_i1	32.0999	35.8132	44.9503	39.9537	56.8265	58.6322	24.7881	37.8993	41.7658	34.0915	30.089	23.6319	44.7126	32.0443	0.716671	-0.480356	0.0396983
TRINITY_DN49728_c8_g1_i1	336.619	313.515	305.809	330.924	407.256	407.248	262.982	313.398	379.897	239.391	254.697	225.469	350.229	279.306	0.797495	-0.326414	0.039754
TRINITY_DN35656_c0_g1_i11	8.31159	9.40097	9.57957	1.97651	11.3653	5.77657	4.98612	3.93569	3.0037	1.80219	7.48695	2.22943	7.73508	3.90735	0.505146	-0.979564	0.0397575
TRINITY_DN49654_c3_g1_i4	10.6044	10.1471	12.085	13.1297	10.3453	9.53134	14.6734	14.1393	14.8755	13.5164	11.4423	10.404	10.9738	13.1752	1.2006	0.263313	0.0397681
TRINITY_DN47367_c5_g2_i2	424.464	501.982	486.495	642.506	586.478	623.292	395.755	457.852	473.584	480.284	474.785	452.425	544.203	455.781	0.83752	-0.255807	0.0398387
TRINITY_DN52277_c0_g8_i2	31.2401	36.5593	33.3074	27.3887	32.2017	37.4033	27.21	30.0279	31.3243	31.0878	19.7768	25.4155	33.0168	27.4737	0.832114	-0.265029	0.0398722
TRINITY_DN43370_c1_g7_i1	36.5423	29.2475	24.0226	27.8123	28.7046	31.9156	28.0647	28.716	20.8829	21.6263	25.5686	21.8484	29.7075	24.4511	0.823064	-0.280666	0.039888
TRINITY_DN52268_c4_g7_i1	6.73525	4.62587	3.3897	4.23537	5.97406	5.34333	6.41072	5.53912	7.58077	6.45785	5.50926	7.87731	5.0506	6.56251	1.29935	0.376003	0.0401084
TRINITY_DN43993_c5_g1_i18	30.3803	24.1739	25.6438	28.0946	23.4591	28.7384	26.3552	25.9464	21.312	19.9743	23.0259	22.2943	26.7484	23.1513	0.865524	-0.208203	0.0402339
TRINITY_DN46533_c1_g8_i2	12.1808	24.6216	18.4223	21.6004	27.9761	17.763	30.0592	24.9261	34.328	31.9889	22.6021	22.2943	20.4273	27.6998	1.35601	0.43921	0.0402354
TRINITY_DN45699_c3_g6_i1	70.6485	68.4928	83.7107	77.5073	93.5451	83.3271	72.085	65.5949	75.5216	61.8752	75.5758	58.5596	79.5386	68.202	0.857471	-0.221671	0.0403834
TRINITY_DN52912_c1_g3_i5	4.72901	5.37198	3.3897	1.12943	5.53694	1.73297	4.27382	14.2851	3.0037	7.20877	12.5724	8.47182	3.64834	8.30261	2.27572	1.18327	0.0404098
TRINITY_DN50742_c1_g2_i1	75.6641	84.3103	97.7116	71.0131	81.1598	87.9483	88.468	91.9786	96.1184	92.9631	94.2225	90.5147	82.9679	92.3776	1.11341	0.155032	0.0405023
TRINITY_DN41873_c1_g1_i1	252.357	246.813	276.481	271.346	240.42	276.553	276.801	291.97	290.787	300.515	262.184	268.274	260.662	281.755	1.08092	0.112242	0.0405584
TRINITY_DN34266_c0_g1_i2	50.1561	433.638	194.244	242.828	310.068	81.8829	344.327	299.987	407.931	445.742	294.675	430.428	218.803	370.515	1.69337	0.759874	0.0405623
TRINITY_DN37804_c10_g1_i1	3.72588	2.53677	2.94756	2.96476	2.91418	3.61036	3.84643	2.76956	4.14797	4.3553	3.8141	3.86434	3.11658	3.79962	1.21916	0.283546	0.0408723
TRINITY_DN43764_c8_g2_i1	36.8289	41.4836	32.7179	19.3415	53.3294	40.1472	27.0675	31.194	25.0308	22.5274	29.9478	17.5382	37.3081	25.5509	0.684863	-0.545406	0.0409071
TRINITY_DN33214_c6_g4_i2	5.30222	4.92432	4.86348	4.23537	5.53694	5.77657	5.4135	7.57985	5.00617	7.05858	6.07431	5.94514	5.10648	6.17959	1.21015	0.273906	0.0410479
TRINITY_DN53326_c3_g4_i3	23.645	20.2942	22.5488	30.9182	16.9022	19.3515	18.2349	17.2004	19.1665	17.4212	11.7248	18.1327	22.2767	16.9801	0.762237	-0.391741	0.0412519
TRINITY_DN39333_c1_g2_i1	18.0562	11.9377	16.9485	19.3415	12.8224	19.2071	12.1091	13.702	10.8705	13.0659	15.2564	12.9307	16.3856	12.9891	0.792717	-0.335019	0.0413443
TRINITY_DN41139_c2_g1_i9	65.9195	81.3258	68.6782	77.0838	78.6828	75.5287	65.6743	66.6153	58.7867	75.692	67.8063	66.4369	74.5365	66.8353	0.896679	-0.157341	0.0413674
TRINITY_DN36131_c1_g2_i2	4.2991	1.04455	0	0.705895	6.11977	3.75477	3.70397	8.01715	3.14673	4.50548	8.19326	7.58005	2.65401	5.85778	2.20714	1.13633	0.0413753
TRINITY_DN35486_c8_g1_i8	34.8227	35.9624	35.8129	41.6478	40.5071	36.248	28.4921	31.4856	28.3206	35.1427	36.1634	37.4544	37.5001	32.8431	0.875813	-0.19139	0.0414586
TRINITY_DN42997_c1_g1_i5	21.0656	26.1138	24.6121	22.3063	23.1677	25.2725	18.9473	20.5531	13.8742	23.7289	20.9069	22.1456	23.7563	20.026	0.842975	-0.246415	0.0416678
TRINITY_DN40431_c0_g2_i4	20.9223	41.1852	15.1799	55.0598	25.0619	20.5068	33.1933	50.8725	62.6486	83.6517	37.1522	123.659	29.6527	65.1962	2.19866	1.13588	0.0416741
TRINITY_DN52522_c2_g3_i3	9.17141	8.9533	4.86348	11.859	5.68265	8.52044	14.8159	7.87139	13.016	10.9633	9.88842	12.9307	8.17505	11.581	1.41662	0.50102	0.0416843
TRINITY_DN50856_c5_g1_i2	13.4705	8.9533	6.63201	8.04721	6.5569	8.95369	11.5393	11.6613	15.3046	13.8168	7.48695	14.7142	8.76894	12.4205	1.41642	0.50075	0.0417002
TRINITY_DN53656_c0_g3_i1	12.8973	25.5169	21.812	15.8121	16.9022	21.5177	10.1147	12.6817	12.4439	15.619	16.8103	16.2005	19.0764	13.9783	0.732758	-0.447955	0.0417496
TRINITY_DN38503_c5_g1_i1	89.9944	86.847	102.133	89.2252	114.381	94.0137	103.569	99.7042	123.009	102.725	108.773	123.659	96.0991	110.24	1.14715	0.198028	0.0418549
TRINITY_DN43062_c3_g3_i2	53.7387	52.8245	57.3301	51.1068	57.8464	51.7003	48.7215	45.7707	46.4859	56.0181	48.7358	51.7227	54.0911	49.5758	0.916523	-0.125781	0.0419404
TRINITY_DN41469_c3_g1_i6	38.4053	33.8733	37.2866	34.5889	32.7845	32.9265	32.7659	30.4652	33.4698	34.3918	32.208	30.0229	34.9775	32.2206	0.921181	-0.118385	0.0419536
TRINITY_DN52148_c4_g1_i4	5.01561	13.2807	6.92677	8.18838	10.3453	6.35423	11.3968	12.3901	11.2996	10.2124	11.1598	11.2958	8.35184	11.2924	1.35209	0.435123	0.04216
TRINITY_DN53744_c6_g3_i2	148.176	174.291	180.391	158.403	138.423	168.676	144.597	138.915	166.491	130.208	140.133	124.105	161.393	140.742	0.872042	-0.19744	0.0421961
TRINITY_DN53677_c7_g3_i8	244.332	246.365	246.858	274.452	247.268	187.594	262.982	290.221	231.142	285.948	364.318	322.821	241.145	292.905	1.21464	0.280509	0.0422767
TRINITY_DN37134_c2_g3_i1	181.995	44.0204	78.8473	108.426	38.6129	70.1854	52.5679	40.2315	23.0284	37.6958	34.1857	26.7531	87.0144	35.7437	0.41078	-1.28319	0.0423193
TRINITY_DN50821_c1_g1_i14	1.14643	1.93988	2.21067	2.25886	1.89422	0.722072	2.70675	2.47803	2.86067	2.85347	1.27137	3.41845	1.69536	2.59812	1.5325	0.609707	0.0424397
TRINITY_DN45115_c1_g2_i3	13.7571	9.99785	15.0326	9.74135	9.9082	12.1308	8.69009	10.2037	12.0148	8.26004	7.20442	7.87731	11.7613	9.04172	0.768768	-0.378524	0.0425188
TRINITY_DN52720_c0_g1_i1	28.0874	32.5303	30.3599	32.33	30.4532	24.9837	29.3469	39.0654	33.7559	36.9449	32.773	32.401	29.7907	34.0479	1.1429	0.192528	0.0426082
TRINITY_DN38980_c0_g1_i2	3.15267	5.22276	6.63201	5.22362	1.45709	5.34333	2.27937	2.47803	3.28977	3.4542	1.83642	2.52668	4.50525	2.64408	0.586889	-0.765456	0.0426412
TRINITY_DN49267_c3_g2_i2	29.6638	23.1294	29.623	22.3063	20.2535	22.5286	21.0842	20.8446	22.5993	18.0219	19.7768	20.6593	24.5841	20.4977	0.833778	-0.261917	0.0427356
TRINITY_DN50862_c2_g1_i1	179.702	66.8513	59.9829	76.8014	76.4972	96.902	50.1461	50.8725	40.3354	45.3552	77.2709	19.1731	92.7895	47.1922	0.508594	-0.975032	0.0428816
TRINITY_DN39528_c3_g3_i3	29.6638	63.4192	53.4982	51.1068	52.4552	51.1227	63.11	49.1233	77.095	59.9229	74.4457	106.269	50.211	71.661	1.4272	0.513114	0.0428881
TRINITY_DN43118_c1_g1_i5	0.716516	3.58132	3.09494	4.09419	0.582836	1.15531	3.84643	2.91533	3.4328	5.55676	3.53158	8.02593	2.20419	4.55147	2.06492	1.03945	0.0428896
TRINITY_DN52901_c4_g1_i44	3.86919	8.05797	6.18988	6.0707	6.99403	6.20982	6.26826	11.5155	8.29594	7.05858	11.1598	7.72868	6.23193	8.67113	1.3914	0.476224	0.0429032
TRINITY_DN49512_c0_g3_i3	6.73525	9.10252	7.22152	8.61192	5.53694	7.65396	7.97779	10.6409	8.1529	13.0659	7.91073	13.2279	7.47702	10.1627	1.35919	0.441028	0.042932
TRINITY_DN47443_c1_g5_i3	38.5486	41.3344	40.8237	33.6006	46.7726	54.2998	29.0619	30.611	36.1875	36.3442	43.0853	28.0908	42.5633	33.8968	0.796385	-0.328133	0.0430476
TRINITY_DN42092_c0_g2_i12	13.6138	9.25174	8.99006	12.9885	8.01399	14.0082	9.25993	8.16292	7.43774	6.30767	11.1598	4.90474	11.1444	7.87213	0.706377	-0.499989	0.0432015
TRINITY_DN42988_c5_g4_i7	224.413	280.388	249.216	360.995	294.041	295.616	446.614	357.711	206.969	576.851	429.864	423.145	284.111	406.859	1.43204	0.518011	0.0433795
TRINITY_DN45428_c0_g1_i1	56.8914	59.0918	65.2885	54.7775	66.8804	70.763	70.233	74.3409	68.37	71.1866	72.3267	61.2349	62.2821	69.6153	1.11774	0.160609	0.0434065
TRINITY_DN31517_c4_g1_i18	24.5049	28.0537	32.7179	25.5534	29.7246	29.7493	34.7604	36.4416	38.619	32.1391	26.5575	31.3606	28.384	33.313	1.17366	0.230995	0.0434359
TRINITY_DN46460_c5_g2_i3	2.72276	1.79066	3.3897	3.10594	2.62276	2.59946	2.27937	3.20686	4.00494	4.95603	3.53158	4.45885	2.70521	3.7396	1.38237	0.462311	0.0434383
TRINITY_DN43509_c3_g1_i3	67.0659	141.91	91.9639	101.79	99.082	87.2262	123.798	120.84	130.303	154.087	110.468	223.24	98.173	143.79	1.46465	0.550466	0.0434415
TRINITY_DN52917_c4_g1_i1	22.0687	21.0403	23.8752	21.4592	22.1477	26.5722	23.3635	23.6142	24.0296	28.2343	27.6876	28.0908	22.8606	25.8367	1.13018	0.176302	0.0435072
TRINITY_DN50718_c2_g2_i7	41.8446	31.4858	23.4331	34.73	40.0699	37.4033	26.925	25.3634	30.037	22.9779	33.1968	27.4963	34.8278	27.6661	0.794368	-0.33185	0.0435305
TRINITY_DN40421_c1_g2_i1	27.9441	36.2609	34.0443	32.7535	27.3933	26.2834	32.1961	38.9196	33.7559	46.857	32.6318	50.6823	30.7799	39.1738	1.27271	0.347516	0.0436349
TRINITY_DN49339_c0_g3_i2	14.3303	8.05797	11.9376	12.0002	11.511	15.4523	9.25993	7.28832	12.5869	5.55676	9.88842	8.91771	12.2149	8.91635	0.729956	-0.452918	0.0437268
TRINITY_DN46219_c1_g1_i5	17.6263	170.859	79.8789	103.484	130.555	37.1145	135.48	112.24	166.205	196.139	124.453	180.286	89.9197	152.467	1.69559	0.761715	0.0437748
TRINITY_DN37014_c0_g6_i1	18.0562	10.8932	23.5805	24.5652	33.8045	23.5395	3.84643	10.3494	18.0222	4.05493	21.3307	16.795	22.4065	12.3998	0.553401	-0.852399	0.0440316
TRINITY_DN42781_c6_g2_i9	9.17141	3.4321	2.94756	17.6474	30.8903	0.144414	33.7631	83.3784	5.29224	44.3039	15.2564	53.8035	10.7055	39.2996	3.67096	1.87415	0.044056
TRINITY_DN53878_c2_g3_i10	281.304	111.17	172.432	108.849	261.402	258.79	86.616	155.387	49.2035	95.6663	186.044	96.6085	198.991	111.587	0.560766	-0.83441	0.0440974
TRINITY_DN40952_c3_g1_i3	9.45801	8.35641	4.12659	10.1649	8.59682	9.0981	5.4135	5.68489	6.57954	7.35895	5.79179	6.24239	8.30014	6.17851	0.744386	-0.425719	0.0441661
TRINITY_DN49961_c2_g4_i4	17.1964	15.0714	14.0009	12.8473	14.1338	15.3079	22.7937	22.3023	17.8792	12.315	17.6579	18.5786	14.7596	18.5878	1.25937	0.332625	0.0443107
TRINITY_DN53708_c6_g1_i2	34.5361	34.9179	34.6338	32.33	27.9761	32.9265	30.9139	28.2787	33.1838	28.3845	28.8177	21.997	32.8867	28.5959	0.869528	-0.201357	0.0443171
TRINITY_DN45992_c3_g1_i2	28.5173	36.7085	36.255	38.8242	32.4931	37.1145	39.0342	37.6077	37.3317	41.7508	39.8362	37.7516	34.9854	38.8854	1.11147	0.152385	0.0443674
TRINITY_DN37218_c5_g1_i19	591.413	404.242	719.794	506.127	742.97	668.783	83.6243	326.663	510.486	114.289	719.029	335.9	605.555	348.332	0.575228	-0.79774	0.0443713
TRINITY_DN33787_c3_g5_i4	21.7821	25.2185	24.3174	27.8123	20.3992	25.4169	22.3663	22.0107	23.6005	18.0219	19.6356	20.3621	24.1577	20.9995	0.869267	-0.201861	0.0443852
TRINITY_DN46397_c2_g3_i3	229.572	176.231	189.823	176.474	169.751	208.967	179.073	153.346	175.502	158.292	173.754	168.247	191.803	168.036	0.876085	-0.190829	0.0444259
TRINITY_DN35583_c1_g3_i5	27.3709	18.6527	24.3174	27.9535	26.2276	23.2507	21.9389	18.5123	18.0222	19.0732	17.7992	26.01	24.6288	20.226	0.821232	-0.284287	0.0444951
TRINITY_DN51276_c6_g2_i11	33.3897	43.2743	34.3391	50.6833	43.8584	35.2371	48.864	51.3098	44.3404	46.2563	48.1707	43.8454	40.1303	47.1311	1.17445	0.231859	0.0445712
TRINITY_DN31322_c7_g1_i2	22.3553	15.0714	18.2749	16.8003	16.1737	23.9728	15.1008	14.5766	16.4488	13.5164	16.8103	14.8628	18.7747	15.2193	0.810628	-0.302503	0.0445902
TRINITY_DN36769_c3_g3_i5	285.747	197.271	192.181	241.416	172.374	269.622	197.735	191.683	223.99	131.71	145.077	108.053	226.435	166.375	0.734757	-0.444588	0.0446662
TRINITY_DN36328_c5_g1_i3	19.9192	20.4434	19.1591	21.7416	19.8164	15.7412	19.2322	35.4212	16.8779	31.6885	25.9924	30.0229	19.4701	26.5392	1.36307	0.446151	0.0447471
TRINITY_DN49647_c3_g10_i3	11.6076	13.1315	14.2957	11.2943	9.61679	14.5858	15.3857	14.2851	20.0247	14.5677	13.8438	13.6738	12.4219	15.2968	1.23143	0.300263	0.0447932
TRINITY_DN47771_c4_g3_i4	107.334	101.62	99.7749	104.755	114.673	99.0682	133.058	124.193	126.298	107.531	103.97	107.904	104.538	117.159	1.12074	0.164445	0.044867
TRINITY_DN46783_c5_g1_i8	2.00625	3.87976	3.68445	2.82358	4.51698	4.18801	2.27937	2.91533	2.28853	3.15384	1.97768	2.67531	3.51651	2.54834	0.724681	-0.46239	0.0449114
TRINITY_DN37378_c3_g4_i1	2.57946	19.9957	11.4955	14.2591	12.8224	3.61036	17.95	13.5563	17.4501	23.4285	13.8438	22.5915	10.7937	18.1367	1.6803	0.747962	0.044922
TRINITY_DN37443_c4_g3_i1	67.7824	61.0317	67.057	57.4599	64.2576	77.4061	61.543	55.8285	67.5118	55.2672	51.561	44.8858	65.8324	56.0995	0.852157	-0.230647	0.0450042
TRINITY_DN53953_c17_g3_i1	4655.64	5044.44	5182.99	6302.23	4898.73	5212.78	3788.74	4370.81	3443.1	4955.58	5127.99	4694.73	5216.14	4396.82	0.842927	-0.246521	0.045026
TRINITY_DN50143_c0_g5_i1	21.3522	24.7708	22.8436	21.6004	20.545	19.2071	20.7992	22.8853	15.7337	18.7728	16.8103	15.4574	21.7198	18.4098	0.847603	-0.238209	0.0450763
TRINITY_DN53113_c2_g3_i3	13.4705	20.891	29.3282	22.1651	19.6707	34.8038	14.8159	12.3901	22.3132	12.1648	15.1152	16.3491	23.3882	15.5247	0.663783	-0.590354	0.0450934
TRINITY_DN45572_c5_g4_i1	9.45801	8.35641	5.89512	5.22362	4.66268	7.0763	6.26826	5.39336	4.7201	3.30402	4.80295	4.31022	6.77869	4.79982	0.708074	-0.495394	0.045104
TRINITY_DN44317_c5_g1_i1	4.5857	4.32743	4.12659	4.37655	5.53694	5.63216	2.70675	4.08146	5.43527	3.75457	2.40147	1.33766	4.76423	3.2862	0.689765	-0.533046	0.0451415
TRINITY_DN54261_c24_g3_i1	2.29285	6.71498	2.80018	7.05895	19.9621	4.47684	18.2349	54.5166	6.0074	21.6263	57.3528	13.5252	7.21765	28.5439	3.95473	1.98103	0.0451577
TRINITY_DN46247_c3_g3_i1	223.41	230.1	224.604	213.886	219.583	209.545	235.487	229.145	219.27	240.593	245.939	222.497	220.188	232.155	1.05435	0.0763587	0.0453209
TRINITY_DN38285_c2_g1_i7	51.4459	51.6307	62.4883	89.9311	49.3953	61.5205	103.426	109.033	73.9483	56.0181	70.2078	104.337	61.0686	86.1618	1.4109	0.496393	0.0453765
TRINITY_DN49036_c3_g7_i2	52.3057	35.8132	43.0344	37.2713	39.3414	43.9019	39.7465	35.567	38.476	30.7874	36.8697	27.0504	41.9446	34.7495	0.828461	-0.271185	0.0454325
TRINITY_DN53594_c1_g6_i5	145.883	162.353	149.883	145.273	145.855	139.215	154	149.702	160.77	155.439	156.378	166.018	148.077	157.051	1.0606	0.0848919	0.0456062
TRINITY_DN48069_c2_g3_i4	151.615	187.422	142.515	157.273	136.675	113.365	149.014	181.042	194.955	224.072	150.728	207.188	148.144	184.5	1.24541	0.316545	0.0456129
TRINITY_DN41155_c5_g1_i3	39.2651	51.9291	60.8671	32.1888	52.1638	65.8529	23.2211	50.2894	39.3342	41.4504	31.7842	21.997	50.3778	34.6794	0.688386	-0.53843	0.0457187
TRINITY_DN50722_c4_g2_i4	15.3334	17.1605	14.1483	13.8355	16.7565	16.3188	10.5421	13.702	14.8755	13.5164	12.1486	15.7546	15.5922	13.4232	0.860894	-0.215975	0.045746
TRINITY_DN34286_c8_g6_i1	44.9972	43.722	40.8237	39.389	42.2556	43.1799	44.0203	38.1908	39.3342	39.3479	36.3046	38.9406	42.3946	39.3564	0.928336	-0.107203	0.0457892
TRINITY_DN51953_c1_g3_i6	10.891	22.234	16.8011	11.4355	7.28544	7.94279	30.4866	20.9904	33.7559	14.5677	24.721	10.9985	12.765	22.5867	1.76942	0.823244	0.0458909
TRINITY_DN51534_c1_g8_i2	51.016	52.8245	51.7297	44.189	59.5949	52.7112	69.9481	58.8896	67.2257	56.6189	53.68	53.5062	52.0109	59.9781	1.15318	0.205696	0.0459185
TRINITY_DN53892_c2_g5_i5	55.8883	60.2856	53.793	58.4481	53.9123	53	44.5901	59.6185	46.6289	45.205	53.2562	49.9391	55.8879	49.873	0.892375	-0.164197	0.0459488
TRINITY_DN35124_c4_g1_i5	37.2588	43.5727	37.7288	31.3417	41.2356	32.782	31.0564	33.089	23.6005	29.2856	35.0333	35.6708	37.32	31.2893	0.838406	-0.254029	0.0460754
TRINITY_DN51452_c1_g1_i23	95.44	53.7198	67.6465	76.8014	79.2656	95.169	52.9953	59.1812	72.3749	55.8679	63.2859	66.1396	78.0071	61.6408	0.790195	-0.339712	0.0460837
TRINITY_DN48113_c5_g2_i5	58.3244	83.4149	68.5308	86.9663	64.8405	60.3652	95.591	82.0665	75.9507	78.9961	77.6947	97.6489	70.407	84.658	1.20241	0.265854	0.0460952
TRINITY_DN52725_c0_g3_i5	18.0562	8.9533	23.7279	11.2943	33.9502	27.4387	33.1933	36.0043	25.4599	25.2307	27.1225	42.9536	20.5701	31.6607	1.53916	0.621652	0.0461328
TRINITY_DN54185_c2_g5_i4	47.72	62.6731	64.9937	57.7422	50.2696	61.0873	68.2386	73.3205	60.3601	64.4284	61.3082	64.0588	57.4143	65.2858	1.1371	0.185355	0.0462222
TRINITY_DN32498_c4_g1_i6	6.44865	4.02899	5.30561	3.3883	7.86828	6.78747	3.41905	5.83066	3.4328	3.30402	3.95537	2.37805	5.63788	3.71999	0.659821	-0.596953	0.0463836
TRINITY_DN41725_c1_g2_i3	18.7727	23.2786	17.8327	24.1416	17.9222	20.218	15.2433	17.9293	18.0222	19.0732	17.3754	17.6868	20.361	17.555	0.862189	-0.213915	0.0463874
TRINITY_DN42551_c3_g1_i3	2.43616	2.83521	2.6528	3.10594	2.62276	2.59946	3.27659	3.49839	2.43157	2.85347	3.53158	3.41845	2.70872	3.16834	1.16968	0.224686	0.0464069
TRINITY_DN51805_c0_g1_i25	99.0226	122.66	110.828	106.449	110.739	97.9129	125.08	137.312	110.136	103.626	137.59	126.631	107.935	123.396	1.14324	0.193177	0.0464824
TRINITY_DN41377_c4_g2_i4	43.4209	56.4058	37.7288	50.9656	58.1378	41.8801	55.7021	57.7235	57.6425	67.432	54.8101	50.8309	48.0898	57.3568	1.1927	0.254124	0.0465098
TRINITY_DN50710_c2_g3_i1	100.456	105.947	107.439	88.6604	131.867	120.297	89.6077	104.369	92.3996	95.6663	89.4196	93.4873	109.111	94.1582	0.862958	-0.212589	0.0465998
TRINITY_DN54094_c5_g1_i6	6.01874	6.11809	6.0425	6.91777	6.84832	7.36513	7.83533	5.97642	8.00987	7.50913	7.34568	9.06633	6.55176	7.6238	1.16363	0.217753	0.0466119
TRINITY_DN45095_c3_g1_i3	46.0003	56.1074	50.4033	45.1773	54.3494	48.2344	51.4283	58.1608	49.2035	57.6701	58.2004	62.5726	50.0453	56.2059	1.1231	0.167459	0.0466184
TRINITY_DN50329_c1_g1_i1	4.72901	1.93988	0.294756	0.141179	0.728544	2.88829	6.83811	8.16292	6.57954	1.65201	4.52042	1.48628	1.78694	4.87321	2.72712	1.43843	0.0466667
TRINITY_DN44888_c4_g1_i2	19.9192	24.7708	31.8337	41.0831	20.6907	26.139	30.2016	28.2787	41.7658	47.7581	34.0444	47.5611	27.4061	38.2683	1.39634	0.481036	0.0466744
TRINITY_DN52877_c1_g7_i2	6.30534	8.50564	6.77939	7.90603	8.01399	4.62126	5.84088	9.91212	12.1578	7.50913	11.301	11.4444	7.02194	9.69423	1.38056	0.464546	0.0468124
TRINITY_DN49135_c2_g7_i1	2.72276	3.13366	3.24232	5.92952	3.3513	2.88829	4.55874	3.93569	4.57707	6.45785	4.94421	4.90474	3.54464	4.89638	1.38135	0.462247	0.0468504
TRINITY_DN43018_c2_g3_i2	156.63	172.799	160.789	170.685	129.827	130.117	155.567	191.246	240.439	204.248	145.642	205.404	153.475	190.424	1.24076	0.311155	0.0468802
TRINITY_DN51939_c6_g3_i2	22.212	19.548	24.9069	26.2593	18.6507	18.1962	27.4949	22.0107	26.1751	26.7325	26.6987	23.186	21.6289	25.383	1.17357	0.230667	0.046894
TRINITY_DN43181_c2_g3_i5	7.30847	13.8776	15.9168	14.4003	16.1737	16.3188	8.97501	9.32905	11.8718	11.2637	10.1709	12.0389	13.9993	10.6082	0.75777	-0.39962	0.0470376
TRINITY_DN45172_c2_g2_i1	17.7696	12.2362	12.5271	16.0944	11.0739	14.8747	8.54763	12.0986	10.0123	13.5164	12.0074	11.1471	14.096	11.2216	0.796084	-0.329209	0.0471648
TRINITY_DN54025_c22_g6_i1	1747.01	1082.01	1442.54	1534.48	1384.82	1183.62	1055.63	1214.67	1096.21	999.015	1430.71	874.232	1395.74	1111.75	0.796525	-0.3282	0.0472685
TRINITY_DN39597_c0_g1_i9	29.2339	16.2652	21.2224	22.0239	24.3334	28.3052	13.8187	23.1769	13.4451	14.2674	21.3307	19.619	23.564	17.6096	0.74731	-0.420022	0.0473087
TRINITY_DN43674_c4_g2_i17	1.28973	2.0891	1.76854	0.564716	1.89422	2.88829	0.854763	0.874599	1.43033	0.600731	1.41263	0.445885	1.7491	0.93649	0.535413	-0.881925	0.0474759
TRINITY_DN45589_c5_g1_i2	8.02498	14.6237	5.45299	30.2123	5.24552	3.61036	19.2322	11.3698	12.73	38.4468	50.4309	45.9262	11.195	29.6893	2.65202	1.4052	0.0475257
TRINITY_DN38324_c5_g1_i2	95.2967	402.899	292.693	447.679	377.24	160.589	551.75	420.099	630.777	452.05	237.322	778.516	296.066	511.752	1.72851	0.789488	0.0475767
TRINITY_DN32541_c3_g1_i4	16.4799	22.5325	21.2224	32.0476	18.2136	26.4278	33.0508	29.1533	35.3293	31.6885	19.4943	32.401	22.8206	30.1862	1.32276	0.402975	0.0475877
TRINITY_DN47751_c2_g1_i1	6.87856	9.55019	21.5172	6.77659	8.59682	14.7303	3.84643	4.22723	12.73	2.25274	3.8141	2.67531	11.3416	4.9243	0.43418	-1.19929	0.0476111
TRINITY_DN52550_c1_g1_i12	850.791	888.317	967.537	1005.76	960.804	950.391	1142.39	930.136	1262.98	989.704	964.827	1101.78	937.267	1065.3	1.13661	0.184732	0.0476998
TRINITY_DN35936_c2_g3_i3	142.443	149.819	160.642	161.791	138.569	136.905	166.821	180.605	217.84	152.135	164.006	155.465	148.362	172.812	1.1648	0.220095	0.0477351
TRINITY_DN47673_c0_g4_i1	26.0812	23.4278	24.6121	26.1181	27.9761	27.872	21.0842	23.1769	18.4513	27.3332	20.9069	24.9696	26.0146	22.6537	0.870808	-0.199843	0.0478288
TRINITY_DN43297_c2_g4_i2	22.9285	30.7397	26.528	27.3887	23.1677	24.1172	25.5004	33.8178	24.4587	34.542	32.3493	37.3057	25.8116	31.329	1.21375	0.279174	0.0479354
TRINITY_DN53266_c5_g1_i2	676.821	876.379	749.27	1117.01	910.972	905.478	1352.52	1086.98	682.698	1854.15	1212.46	1315.96	872.655	1250.8	1.43332	0.519341	0.0479809
TRINITY_DN37759_c4_g7_i2	116.506	53.869	75.0154	44.8949	69.9403	61.2317	38.1794	31.3398	49.2035	33.4907	23.4497	74.6115	70.2428	41.7124	0.593832	-0.751786	0.0480078
TRINITY_DN37325_c1_g5_i1	11.321	24.7708	19.6013	7.05895	24.4791	16.1744	8.26271	10.6409	9.72627	13.3663	10.5947	10.404	17.2342	10.4992	0.609203	-0.713828	0.0480311
TRINITY_DN39597_c0_g1_i7	57.7512	31.3366	43.4765	45.3185	44.4412	58.7766	30.7715	42.5638	30.4661	33.9413	35.3158	43.5481	46.8501	36.1011	0.770566	-0.376115	0.0480792
TRINITY_DN36263_c2_g1_i3	10.0312	11.3408	14.1483	13.1297	18.9422	13.5749	10.1147	6.70526	10.1554	14.4175	9.60589	7.87731	13.5279	9.81268	0.725368	-0.462721	0.0481063
TRINITY_DN53136_c4_g3_i2	359.691	424.983	401.605	596.199	402.594	438.875	693.783	568.052	327.833	958.315	613.93	676.111	437.325	639.67	1.46269	0.548578	0.0482176
TRINITY_DN48596_c3_g1_i5	20.2058	18.205	22.991	18.918	22.2935	18.9183	28.6346	32.9432	21.1689	20.575	30.5128	20.5107	20.2553	25.7242	1.27	0.344852	0.0482514
TRINITY_DN37281_c3_g2_i2	20.2058	16.5636	17.9801	23.7181	17.0479	22.5286	9.4024	14.2851	17.4501	21.7765	13.1375	13.5252	19.674	14.9295	0.758841	-0.398404	0.0483246
TRINITY_DN37999_c1_g1_i1	0.85982	1.19377	1.17902	0.847074	1.89422	1.15531	1.13968	0.728832	0.715167	0.600731	0.706316	0.891771	1.1882	0.797083	0.670831	-0.562558	0.0483664
TRINITY_DN43515_c4_g2_i1	33.533	40.2899	40.529	39.9537	42.8384	40.1472	38.037	44.7503	52.3502	53.7654	38.8474	52.7631	39.5485	46.7522	1.18215	0.241169	0.0483681
TRINITY_DN52133_c6_g1_i9	62.1936	45.3634	50.4033	52.801	51.5809	55.5995	43.308	41.6892	57.2134	42.2013	47.3231	37.9002	52.9903	44.9392	0.848065	-0.2376	0.0483907
TRINITY_DN44238_c4_g1_i9	91.7141	71.1787	94.6167	102.778	90.7766	111.199	94.1664	50.581	98.8361	67.2818	40.825	62.7212	93.7106	69.0686	0.737041	-0.44009	0.0484292
TRINITY_DN40508_c2_g1_i1	8.45489	8.35641	8.6953	8.32956	5.97406	7.50954	4.7012	6.55949	7.00864	6.00731	8.052	6.68828	7.88663	6.50282	0.824537	-0.277439	0.0484301
TRINITY_DN42940_c1_g4_i3	331.317	278.895	296.525	423.255	278.741	342.262	259.706	233.372	330.979	253.208	276.593	235.427	325.166	264.881	0.814603	-0.29582	0.0484413
TRINITY_DN52609_c3_g4_i2	22.212	16.8621	20.7803	21.6004	18.505	18.6294	15.5282	18.9496	19.0234	16.5201	16.9516	17.8354	19.7649	17.4681	0.883793	-0.178229	0.0484973
TRINITY_DN51452_c1_g1_i2	31.2401	19.9957	23.7279	24.2828	25.0619	32.3488	17.2377	24.7803	13.4451	17.4212	24.8623	22.2943	26.1095	20.0068	0.766265	-0.383932	0.0486136
TRINITY_DN37109_c0_g1_i1	8.16829	9.25174	6.63201	6.21188	4.22556	5.77657	8.12025	6.55949	8.00987	10.3626	9.88842	10.2554	6.71101	8.866	1.32111	0.400901	0.0488145
TRINITY_DN53830_c3_g1_i9	44.5673	40.4391	38.3183	58.1658	29.5789	42.4578	66.2441	37.8993	62.2195	50.7617	50.2897	71.9362	42.2545	56.5584	1.33852	0.420316	0.0488609
TRINITY_DN37299_c3_g1_i1	3.72588	4.32743	6.92677	4.94127	9.03395	5.92099	5.12858	3.64416	4.14797	3.75457	3.39031	3.56708	5.81271	3.93878	0.677614	-0.55868	0.0488834
TRINITY_DN52709_c3_g2_i1	126.393	147.431	127.187	139.626	162.757	92.8584	140.893	168.069	142.175	150.183	197.91	176.273	132.709	162.584	1.22512	0.29291	0.0489304
TRINITY_DN46917_c0_g6_i1	437.648	565.252	505.801	523.492	543.931	511.515	311.846	482.195	298.225	513.775	492.443	419.132	514.607	419.603	0.815385	-0.294448	0.0489788
TRINITY_DN49474_c0_g2_i1	5.15892	3.4321	5.01085	2.54122	4.66268	4.47684	3.70397	2.6238	4.57707	2.10256	2.11895	2.22943	4.21377	2.89263	0.68647	-0.538181	0.0490271
TRINITY_DN49796_c8_g2_i1	1.43303	0.298443	0.294756	0.988253	0.582836	0.866486	0.712303	1.3119	1.2873	1.80219	0.988842	2.22943	0.743968	1.38866	1.86656	0.875075	0.0490828
TRINITY_DN41254_c4_g4_i6	12.0375	11.7885	16.5063	15.3885	10.9282	14.297	9.54486	10.0579	13.4451	11.7142	7.48695	11.8903	13.491	10.6899	0.792372	-0.335698	0.0491244
TRINITY_DN41601_c2_g1_i18	64.4865	67.7466	55.8563	53.3657	78.6828	60.3652	99.7224	116.176	69.6573	74.6408	142.817	59.3027	63.4172	93.7193	1.47782	0.563498	0.0491541
TRINITY_DN47958_c2_g8_i1	35.3959	38.9469	39.0552	38.5419	42.8384	45.6349	34.9028	33.8178	39.7633	35.4431	38.8474	30.6175	40.0689	35.5653	0.887605	-0.171786	0.0491768
TRINITY_DN47173_c0_g1_i1	3.29597	5.22276	3.68445	3.52948	3.93414	5.34333	2.70675	3.35263	2.28853	3.30402	2.11895	4.45885	4.16836	3.03829	0.728894	-0.455305	0.0492458
TRINITY_DN40891_c1_g7_i3	5.87543	11.6393	11.2007	7.62367	11.511	6.49864	10.6845	13.5563	10.1554	10.663	16.8103	12.6334	9.05813	12.4171	1.37083	0.455129	0.049538
TRINITY_DN49111_c8_g1_i6	8.7415	7.46108	8.6953	9.31782	8.74253	8.52044	11.5393	10.3494	8.29594	14.1172	8.052	13.3766	8.57978	10.9551	1.27685	0.351009	0.0495625
TRINITY_DN51798_c2_g3_i1	90.1377	126.391	103.754	105.884	113.653	100.368	112.686	121.861	111.423	131.26	114.847	137.927	106.698	121.667	1.1403	0.189369	0.0496028
TRINITY_DN52659_c3_g3_i1	83.2592	94.0097	96.68	102.355	72.2716	85.6377	111.974	100.725	88.1086	110.685	101.427	97.6489	89.0355	101.761	1.14293	0.192677	0.0496474
TRINITY_DN53976_c2_g3_i2	4.2991	3.58132	3.24232	3.52948	4.80839	3.46594	2.70675	3.35263	3.0037	3.00365	1.41263	3.86434	3.82109	2.89062	0.75649	-0.40235	0.0496494
TRINITY_DN49272_c3_g8_i1	10.3178	11.3408	11.3481	9.459	10.3453	8.95369	10.3996	9.76635	8.00987	9.01096	8.33452	9.06633	10.2941	9.09794	0.883799	-0.177676	0.0497146
TRINITY_DN43308_c4_g7_i1	9.02811	10.1471	8.6953	12.9885	11.9481	7.0763	11.6818	12.0986	10.1554	15.3186	13.42	12.4848	9.98056	12.5265	1.25509	0.326809	0.0497264
TRINITY_DN48906_c2_g2_i2	31.9566	27.9045	27.1176	30.6359	25.3533	28.1608	35.6151	37.6077	29.1788	50.4614	36.1634	27.9421	28.5214	36.1614	1.26787	0.341959	0.0498041
TRINITY_DN51108_c4_g2_i12	12.4674	14.0268	17.3906	12.0002	15.4451	10.5422	10.5421	9.03752	14.7324	8.26004	11.5836	4.45885	13.6454	9.76909	0.715925	-0.480319	0.0498678
TRINITY_DN52893_c5_g2_i1	109.34	102.814	138.83	142.308	107.97	104.412	88.7529	91.6871	100.552	113.989	85.888	108.647	117.612	98.2527	0.835394	-0.259543	0.0498802
TRINITY_DN49893_c6_g1_i1	12.0375	8.35641	9.57957	9.459	6.41119	10.3978	9.25993	7.87139	7.43774	6.60804	6.78063	6.39102	9.37358	7.39146	0.788542	-0.341901	0.0499046
TRINITY_DN46350_c3_g4_i1	71.365	68.0451	67.7939	66.3542	66.7347	68.4524	60.2608	59.3269	60.5031	63.2269	69.0777	69.5581	68.1242	63.6589	0.934454	-0.0977919	0.0499424
TRINITY_DN50449_c4_g1_i4	5.01561	6.41653	5.45299	3.95301	7.86828	6.49864	4.27382	6.12219	3.8619	3.4542	3.8141	4.60748	5.86751	4.35562	0.742328	-0.42783	0.0499547
TRINITY_DN33759_c1_g6_i1	36.8289	26.1138	29.9177	21.8828	40.2157	35.0927	23.0786	23.3226	22.7423	19.8241	31.7842	25.4155	31.6753	24.3612	0.769093	-0.378297	0.0499918
TRINITY_DN43722_c0_g1_i2	8.5982	9.25174	8.40055	13.6944	10.6367	11.2643	13.8187	12.0986	13.1591	9.61169	12.9962	14.8628	10.3077	12.7578	1.23771	0.306962	0.0499923
TRINITY_DN47355_c2_g5_i1	39.8383	96.0988	44.8029	30.3535	56.9722	58.3434	92.5993	93.5821	70.2294	54.0657	90.9735	76.9895	54.4015	79.7399	1.46577	0.551797	0.0500973
TRINITY_DN37724_c1_g1_i3	6.44865	5.22276	5.89512	6.63542	4.80839	7.50954	3.98889	6.55949	5.00617	3.90475	4.09663	5.20199	6.08665	4.79299	0.78746	-0.344208	0.0501358
TRINITY_DN43937_c5_g5_i1	15.3334	13.2807	11.3481	17.2238	17.1936	11.5531	11.9667	13.9936	10.2984	12.7655	9.88842	9.66085	14.3222	11.4289	0.797988	-0.325498	0.0502467
TRINITY_DN41960_c6_g2_i2	3.29597	1.49222	2.80018	1.69415	1.74851	1.15531	3.56151	3.20686	2.71763	3.00365	2.11895	2.82394	2.03106	2.90542	1.4305	0.512062	0.050282
TRINITY_DN50374_c1_g1_i10	12.754	10.4455	12.6745	10.3061	8.01399	14.1526	15.9556	14.4309	15.4476	13.0659	12.5724	11.8903	11.3911	13.8938	1.2197	0.286241	0.0503953
TRINITY_DN46719_c3_g3_i7	101.889	35.0671	76.1945	166.168	53.6209	70.3298	183.632	179.147	274.052	167.604	18.3642	201.094	83.8781	170.649	2.03449	1.02441	0.050414
TRINITY_DN49531_c0_g1_i1	3.43928	1.19377	2.06329	2.54122	0.874253	2.88829	1.42461	2.04073	1.2873	0.600731	0.847579	0.594514	2.16668	1.13258	0.522723	-0.924544	0.0504921
TRINITY_DN49934_c3_g1_i3	114.929	90.1299	107.439	108.426	86.5511	94.1581	87.6132	88.4802	90.111	101.974	75.2932	72.9766	100.272	86.0747	0.858412	-0.220298	0.0506367
TRINITY_DN53419_c0_g8_i2	38.6919	38.4992	30.9494	31.2006	27.1019	31.4823	30.7715	33.2347	26.0321	24.1794	27.8288	21.8484	32.9875	27.3158	0.828065	-0.271794	0.0506821
TRINITY_DN45732_c2_g1_i4	0.286607	1.49222	1.03165	0.988253	0.728544	1.0109	0.854763	1.89496	0.8582	1.65201	1.83642	2.22943	0.923028	1.5543	1.68391	0.74126	0.050685
TRINITY_DN38676_c2_g4_i1	125.82	109.081	115.839	102.637	137.549	133.006	110.834	102.182	124.296	94.6151	102.133	83.3805	120.655	102.907	0.852899	-0.229437	0.0507146
TRINITY_DN51889_c5_g1_i4	309.105	368.578	365.055	345.465	340.522	305.003	385.356	346.633	334.841	380.413	389.039	417.2	338.955	375.58	1.10805	0.148026	0.0508314
TRINITY_DN46330_c1_g1_i1	281.161	286.804	256.438	267.534	277.138	252.581	293.754	280.746	259.463	300.816	307.53	302.013	270.276	290.72	1.07564	0.105189	0.0508599
TRINITY_DN53413_c2_g6_i5	20.3491	18.205	19.7487	23.0122	21.2735	22.8175	19.3746	13.5563	18.3083	17.7216	18.6467	20.9566	20.901	18.094	0.865701	-0.208015	0.0509404
TRINITY_DN50037_c0_g8_i1	280.874	273.523	250.248	285.605	250.036	254.169	282.927	291.97	292.074	278.889	262.326	298.743	265.743	284.488	1.07054	0.0983159	0.051028
TRINITY_DN50820_c1_g8_i1	21.3522	25.2185	20.7803	21.8828	20.545	22.5286	19.2322	20.9904	20.7398	21.9267	19.2118	17.3895	22.0512	19.9151	0.903128	-0.146837	0.051059
TRINITY_DN39197_c2_g1_i9	112.206	129.226	116.723	179.015	107.825	106.145	122.374	78.2766	105.702	97.1682	86.8768	87.988	125.19	96.3975	0.770009	-0.376999	0.0511352
TRINITY_DN32633_c3_g2_i3	22.7852	24.3231	26.528	24.2828	36.7186	31.6267	17.8076	19.0954	20.4538	21.9267	28.5352	22.7401	27.7108	21.7598	0.785247	-0.348426	0.0511863
TRINITY_DN52350_c3_g2_i10	101.745	118.333	104.638	94.8723	111.759	69.03	106.418	120.112	103.985	132.912	122.334	160.37	100.063	124.355	1.24277	0.31349	0.0512604
TRINITY_DN33479_c8_g4_i1	30.5236	32.5303	31.981	34.0242	28.2675	28.8829	33.4782	34.1093	32.0395	36.0438	31.0779	35.2249	31.0349	33.6623	1.08466	0.117045	0.0512806
TRINITY_DN51179_c2_g1_i2	2.57946	29.8443	20.9277	9.17664	18.505	22.0954	48.579	39.5027	68.656	17.4212	15.8215	33.4414	17.1881	37.237	2.16644	1.11493	0.0513743
TRINITY_DN32478_c0_g4_i4	56.8914	48.7955	57.4774	36.9889	51.7267	57.1881	50.2886	46.9368	42.91	40.6995	41.5314	35.2249	51.5113	42.9319	0.833445	-0.262559	0.0514469
TRINITY_DN53875_c1_g13_i1	706.485	633.446	717.878	641.235	708.145	718.75	830.118	748.365	761.796	676.723	743.185	715.2	687.657	745.898	1.0847	0.117294	0.0515595
TRINITY_DN51027_c7_g1_i4	6.44865	9.55019	8.84268	7.05895	7.86828	8.52044	8.69009	8.16292	8.29594	12.0146	11.1598	11.1471	8.0482	9.91175	1.23155	0.299985	0.0516326
TRINITY_DN38373_c7_g2_i2	4.87231	4.32743	4.86348	5.22362	7.86828	4.62126	4.41628	2.76956	5.1492	3.4542	4.09663	3.56708	5.29606	3.90883	0.738063	-0.435607	0.051675
TRINITY_DN47266_c5_g1_i2	35.5392	71.328	65.2885	86.8251	74.3115	79.4279	42.8806	59.7642	49.6326	58.8716	43.2265	53.8035	68.7867	51.3632	0.746702	-0.421406	0.0516952
TRINITY_DN52178_c3_g3_i1	121.378	125.794	144.578	122.402	106.95	127.518	121.661	110.345	114.713	113.688	111.598	93.0414	124.77	110.841	0.888364	-0.170698	0.0517001
TRINITY_DN39856_c1_g3_i1	27.5142	37.9023	36.1076	57.0363	50.2696	24.5504	77.2136	42.2723	46.915	42.0511	61.732	85.4613	38.8967	59.2742	1.52389	0.60748	0.0517137
TRINITY_DN37501_c5_g1_i1	34.2495	33.1272	29.0335	32.33	24.1877	30.0382	27.0675	24.6345	23.0284	32.1391	19.353	26.3072	30.4943	25.4216	0.833651	-0.262666	0.0517153
TRINITY_DN53348_c4_g1_i1	247.341	250.394	242.29	247.205	265.044	235.684	282.357	242.847	279.487	247.351	269.954	269.761	247.993	265.293	1.06976	0.0972952	0.0517391
TRINITY_DN53319_c2_g3_i2	32.5298	34.7687	34.6338	26.2593	32.7845	28.3052	35.9001	34.6924	34.185	39.1977	32.773	34.779	31.5469	35.2545	1.11753	0.160303	0.0518416
TRINITY_DN38569_c1_g4_i10	13.3272	8.9533	10.3165	11.012	8.74253	9.67576	18.6623	12.5359	14.4464	12.4652	8.89958	14.7142	10.3379	13.6206	1.31754	0.396952	0.0518467
TRINITY_DN35428_c3_g5_i5	18.916	13.5792	14.443	17.365	14.8623	14.0082	11.8242	17.9293	10.7275	10.663	12.0074	11.1471	15.529	12.3831	0.797418	-0.326354	0.0519321
TRINITY_DN42283_c1_g1_i3	576.079	552.12	424.596	626.835	546.263	421.69	463.709	506.393	406.501	378.31	417.998	458.667	524.597	438.596	0.836063	-0.258313	0.0520043
TRINITY_DN47616_c1_g3_i2	37.9754	30.7397	23.8752	25.271	30.1617	27.5831	35.3302	31.0483	43.1961	30.7874	36.0221	35.6708	29.2677	35.3425	1.20756	0.272047	0.0521761
TRINITY_DN53108_c2_g5_i2	2.29285	3.58132	2.80018	5.50598	2.33134	3.61036	3.84643	5.39336	5.5783	5.55676	3.95537	3.86434	3.35367	4.69909	1.40118	0.48307	0.0522201
TRINITY_DN38567_c5_g2_i3	1.43303	8.20719	6.48463	3.52948	5.39123	4.47684	6.83811	9.91212	5.86437	21.3259	6.07431	20.0648	4.9204	11.6799	2.37378	1.24432	0.0523436
TRINITY_DN36429_c4_g2_i1	201.341	247.559	237.868	256.522	224.975	217.055	226.085	244.596	259.32	285.347	264.303	259.208	230.887	256.476	1.11083	0.151619	0.0524237
TRINITY_DN41266_c2_g7_i1	84.9788	36.7085	98.7433	59.5776	129.535	126.074	16.6679	32.7974	53.2084	14.8681	111.315	28.9825	89.2695	42.9733	0.481388	-1.0542	0.0524388
TRINITY_DN48996_c4_g1_i10	29.3772	37.3054	36.1076	33.0359	27.1019	34.6594	30.0592	30.611	30.6091	26.5823	29.8065	24.5237	32.9312	28.6986	0.871472	-0.198097	0.0525162
TRINITY_DN52413_c2_g6_i3	23.7883	25.9646	20.3382	15.6709	31.9102	20.7957	10.5421	18.8039	17.5931	15.619	19.7768	20.3621	23.078	17.1162	0.741667	-0.430669	0.0525601
TRINITY_DN32561_c1_g3_i6	2.00625	1.49222	2.50543	1.12943	1.45709	2.16621	1.13968	2.1865	1.00123	0.600731	0.847579	0.891771	1.79277	1.11125	0.61985	-0.679519	0.0525895
TRINITY_DN37804_c10_g2_i2	4.4424	3.87976	4.56872	3.52948	3.3513	3.32153	3.70397	2.04073	3.71887	3.15384	3.24905	2.67531	3.84887	3.0903	0.802911	-0.313864	0.0526362
TRINITY_DN35895_c3_g5_i1	1.43303	1.49222	1.17902	0.847074	2.03992	1.73297	2.56429	1.60343	1.7164	1.65201	2.40147	1.93217	1.45404	1.9783	1.36055	0.442045	0.0526475
TRINITY_DN39256_c5_g2_i3	0.85982	0.149222	1.62116	0.988253	1.01996	0.288829	1.70953	0.728832	2.28853	2.10256	1.41263	1.0404	0.821207	1.54708	1.88391	0.898302	0.05265
TRINITY_DN42183_c0_g5_i1	2.00625	1.64144	1.62116	1.41179	1.74851	2.59946	0.854763	1.45766	1.00123	1.20146	1.69516	1.78354	1.8381	1.3323	0.724827	-0.460017	0.0526559
TRINITY_DN44789_c3_g2_i2	175.69	202.195	227.699	179.862	203.992	257.78	205.571	167.048	162.2	180.369	170.363	176.125	207.87	176.946	0.851235	-0.232329	0.0526812
TRINITY_DN46265_c1_g2_i1	57.7512	71.1787	78.2577	61.8364	80.577	79.8611	81.2025	88.3345	71.3737	75.692	90.1259	92.7441	71.577	83.2454	1.16302	0.217889	0.0526914
TRINITY_DN41675_c3_g1_i7	5.15892	5.22276	5.30561	5.3648	5.24552	5.0545	6.98057	7.72562	7.7238	6.45785	3.95537	6.09377	5.22535	6.4895	1.24193	0.311352	0.0527039
TRINITY_DN52261_c2_g2_i27	14.6169	19.548	25.2016	24.424	19.9621	30.0382	25.6429	25.3634	31.7534	27.7838	25.7099	29.7257	22.2985	27.6632	1.24059	0.310717	0.0528109
TRINITY_DN37432_c2_g1_i13	34.3928	25.2185	32.2758	29.3652	24.1877	29.1717	26.2127	24.6345	28.1776	20.7252	25.7099	24.0778	29.1019	24.923	0.856402	-0.22337	0.0528188
TRINITY_DN44906_c1_g2_i11	715.513	94.1589	347.075	330.077	73.0001	163.766	158.843	40.5231	56.6412	46.5566	63.5684	46.0748	287.265	68.7013	0.239156	-2.06363	0.0528555
TRINITY_DN51589_c4_g1_i14	16.7665	17.3097	18.2749	19.2004	10.7825	11.842	15.5282	10.0579	11.8718	13.0659	11.1598	10.8499	15.696	12.0889	0.770191	-0.376157	0.0529072
TRINITY_DN38506_c0_g3_i1	90.711	64.613	86.5109	57.1775	74.7487	75.3843	76.6438	58.1608	71.0876	45.6555	54.9514	35.2249	74.8576	56.954	0.760832	-0.394021	0.0529759
TRINITY_DN52040_c4_g4_i6	51.5892	50.1385	62.0462	57.3187	57.9921	73.6513	40.8862	56.9947	46.0568	56.9192	46.4756	48.1556	58.7893	49.248	0.837703	-0.25557	0.0532253
TRINITY_DN31506_c5_g7_i1	47.72	33.1272	44.8029	34.0242	28.2675	37.8365	36.0425	29.4448	30.6091	31.9889	27.6876	26.01	37.6297	30.2972	0.805139	-0.312504	0.0532787
TRINITY_DN50733_c4_g2_i1	19.6325	17.4589	16.0642	18.4945	12.6767	18.6294	16.2405	14.7224	16.0197	14.4175	11.1598	13.6738	17.1594	14.3723	0.837577	-0.255572	0.0533208
TRINITY_DN46282_c0_g1_i2	3.72588	5.22276	4.42134	2.54122	2.91418	8.52044	2.84921	2.91533	2.71763	3.00365	2.11895	1.78354	4.55764	2.56472	0.56273	-0.824603	0.0533713
TRINITY_DN52912_c2_g2_i7	69.7887	72.671	44.6555	102.92	40.7985	37.1145	37.0397	3.64416	43.7682	44.9046	33.6206	44.5885	61.3246	34.5943	0.564118	-0.825689	0.0533736
TRINITY_DN31732_c3_g1_i1	3.58258	3.4321	4.56872	3.81183	3.93414	5.63216	2.70675	4.08146	4.00494	3.30402	2.40147	2.52668	4.16026	3.17089	0.762186	-0.390143	0.0535283
TRINITY_DN40100_c4_g1_i4	58.4677	101.769	81.0579	92.0487	103.745	91.8475	87.8981	154.804	83.3885	132.611	166.125	109.391	88.156	122.37	1.3881	0.47306	0.0535324
TRINITY_DN37970_c3_g6_i4	64.4865	66.1052	86.0688	55.9069	107.97	77.4061	10.827	41.5434	64.079	14.5677	91.6798	43.3995	76.324	44.3494	0.581068	-0.782785	0.0535353
TRINITY_DN40265_c1_g1_i8	117.795	105.351	109.06	100.802	104.328	117.986	105.278	94.7482	106.417	105.578	99.1667	97.0544	109.22	101.374	0.92816	-0.107535	0.0535584
TRINITY_DN41847_c1_g1_i5	6.87856	8.05797	8.6953	1.97651	8.01399	4.18801	5.27104	3.49839	4.14797	4.50548	2.96653	1.63491	6.30172	3.67072	0.582495	-0.77542	0.0535879
TRINITY_DN53333_c2_g1_i21	70.0753	99.3816	55.7089	6.91777	117.587	64.842	20.3719	74.0494	16.1628	10.663	39.1299	9.66085	69.0855	28.3396	0.410211	-1.28487	0.0535938
TRINITY_DN53325_c3_g1_i7	152.761	86.6978	142.072	204.427	89.1738	175.03	104.424	86.2937	122.723	96.1169	77.1297	99.1352	141.694	97.6369	0.68907	-0.537276	0.0536641
TRINITY_DN39197_c2_g4_i1	736.149	812.661	811.906	1237.58	717.179	702.72	815.017	527.237	723.463	619.654	532.138	545.912	836.365	627.237	0.749956	-0.415114	0.0536652
TRINITY_DN49017_c2_g5_i4	11.8942	12.2362	14.443	15.2473	13.2595	17.3297	10.5421	12.6817	12.5869	13.8168	9.60589	11.4444	14.0683	11.7796	0.837316	-0.256273	0.0537121
TRINITY_DN45533_c2_g2_i7	22.0687	100.575	47.6031	67.9071	83.6369	27.0055	81.345	72.4459	91.9705	101.974	77.2709	108.499	58.1328	88.9175	1.52956	0.613029	0.0537921
TRINITY_DN42542_c0_g2_i5	7.02186	11.1916	10.906	11.4355	9.61679	7.65396	9.4024	12.2444	11.4427	17.8717	11.0185	15.7546	9.63762	12.9557	1.34429	0.425653	0.0538262
TRINITY_DN38647_c3_g3_i3	28.374	6.71498	7.81104	5.50598	14.1338	4.62126	1.99445	5.68489	1.7164	1.95237	3.24905	3.41845	11.1935	3.0026	0.268245	-1.8924	0.0539012
TRINITY_DN45373_c0_g1_i6	8.7415	4.02899	7.81104	6.77659	6.5569	7.94279	5.55596	4.95606	7.43774	3.4542	5.08547	3.56708	6.9763	5.00942	0.718062	-0.475584	0.0539644
TRINITY_DN39552_c3_g1_i1	15.0468	12.2362	14.5904	12.8473	9.9082	12.8529	16.5254	12.3901	13.1591	15.9194	17.3754	17.0923	12.9136	15.4103	1.19333	0.254596	0.0539832
TRINITY_DN52912_c2_g2_i12	3.86919	3.73054	1.62116	0.847074	5.24552	1.44414	2.13691	9.91212	1.43033	6.9084	9.04084	10.404	2.79294	6.63877	2.37698	1.244	0.0540254
TRINITY_DN53343_c0_g1_i1	72.7981	49.5416	66.0254	63.3894	47.5011	61.6649	41.8834	52.6217	39.7633	46.4064	63.0034	48.3042	60.1534	48.6637	0.808994	-0.305731	0.054027
TRINITY_DN50735_c2_g4_i1	67.6391	186.229	45.2451	47.295	222.206	55.7439	216.967	281.912	40.0494	471.573	769.601	255.492	104.06	339.266	3.2603	1.70487	0.0540496
TRINITY_DN44906_c1_g4_i1	1827.98	233.234	891.932	782.697	179.368	403.205	410.571	91.3956	140.03	97.7689	129.68	98.0948	719.735	161.257	0.22405	-2.15796	0.0541594
TRINITY_DN50329_c1_g1_i7	11.6076	7.01342	10.906	9.88253	8.74253	10.5422	8.83255	6.99679	9.72627	6.00731	6.07431	8.76908	9.78238	7.73438	0.790645	-0.338279	0.0541688
TRINITY_DN46643_c4_g1_i9	2.14955	2.83521	3.3897	1.83533	3.2056	3.32153	4.7012	4.08146	2.86067	6.00731	3.24905	3.1212	2.78948	4.00348	1.4352	0.518557	0.0542121
TRINITY_DN36748_c2_g15_i1	18.6294	17.4589	14.8852	13.9767	13.2595	9.96459	16.8103	19.6785	13.5882	18.923	20.6244	20.6593	14.6957	18.3806	1.25075	0.322418	0.054283
TRINITY_DN45303_c7_g1_i5	191.883	81.0274	155.484	212.333	66.0061	152.357	101.289	79.2969	127.443	69.2342	71.6204	74.017	143.182	87.1501	0.608668	-0.716166	0.0542935
TRINITY_DN32620_c8_g2_i7	79.5333	56.555	106.702	84.2839	113.07	101.379	12.679	51.4556	76.5229	19.9743	107.219	54.6953	90.2538	53.7576	0.595627	-0.747199	0.0542947
TRINITY_DN50285_c4_g3_i2	4.5857	3.58132	4.7161	4.23537	6.5569	6.78747	2.56429	5.39336	3.8619	3.75457	3.53158	2.0808	5.07714	3.53108	0.695486	-0.521742	0.0543067
TRINITY_DN53842_c3_g3_i2	756.355	632.998	662.759	631.917	632.959	628.347	839.235	720.815	766.087	686.935	672.695	690.23	657.556	729.333	1.10916	0.149463	0.05431
TRINITY_DN34395_c3_g1_i9	56.8914	77.2968	75.0154	79.9073	81.8884	67.4415	77.7835	80.3173	84.5327	79.8972	83.9103	84.2723	73.0735	81.7855	1.11922	0.162493	0.0543391
TRINITY_DN32234_c6_g1_i7	59.3275	69.5373	68.236	60.2835	76.9343	61.8093	77.7835	70.4052	66.5105	86.2048	72.6092	74.017	66.0213	74.5884	1.12976	0.175982	0.0543894
TRINITY_DN53350_c2_g5_i2	109.484	122.213	103.902	112.661	119.627	120.442	150.581	107.867	145.036	130.809	116.966	131.685	114.721	130.491	1.13746	0.185807	0.0544569
TRINITY_DN42077_c4_g1_i25	43.7075	28.6506	27.7071	28.6593	36.7186	39.1363	24.2183	32.3601	27.0333	21.3259	33.0556	13.2279	34.0966	25.2035	0.739181	-0.435454	0.0544647
TRINITY_DN50285_c3_g2_i3	318.277	307.397	348.549	335.583	339.356	332.875	369.685	328.995	374.891	322.142	360.08	376.773	330.339	355.427	1.07595	0.105608	0.054533
TRINITY_DN39032_c5_g1_i3	2.43616	2.53677	2.80018	1.41179	2.47705	2.16621	0.997224	1.45766	2.1455	2.25274	1.97768	1.18903	2.30469	1.66997	0.724597	-0.45942	0.0546016
TRINITY_DN51217_c3_g7_i4	462.296	692.687	859.804	672.859	191.753	363.202	464.279	200.72	342.851	340.013	287.753	186.975	540.434	303.765	0.562077	-0.831103	0.0546273
TRINITY_DN36106_c5_g10_i1	168.238	67.1498	163.295	84.1427	105.056	177.63	110.977	74.3409	130.017	43.553	39.5537	30.3202	127.585	71.4603	0.560099	-0.835988	0.0546628
TRINITY_DN33865_c0_g1_i5	4.01249	9.40097	4.12659	5.78834	4.22556	4.62126	7.26549	11.8071	11.2996	9.31132	3.8141	7.87731	5.36253	8.56249	1.59672	0.673579	0.0547442
TRINITY_DN45121_c3_g1_i6	4.4424	6.26731	4.56872	7.05895	3.93414	5.63216	6.26826	5.97642	5.72134	6.30767	8.89958	8.47182	5.31728	6.94085	1.30534	0.383079	0.0547577
TRINITY_DN45451_c6_g3_i16	44.7106	42.379	39.0552	32.4712	55.078	40.2916	56.8418	65.3034	46.4859	47.9083	60.1781	40.8728	42.3309	52.9317	1.25043	0.322485	0.054799
TRINITY_DN53340_c3_g1_i3	12.8973	9.10252	5.60037	7.76485	3.49701	2.45504	14.9584	8.30869	16.0197	20.8754	13.7025	50.385	6.88618	20.7083	3.00722	1.58546	0.0548409
TRINITY_DN48434_c5_g1_i4	38.1187	37.6039	28.5913	32.1888	40.7985	28.8829	40.3163	33.8178	46.6289	35.4431	47.7469	43.3995	34.364	41.2254	1.19967	0.262672	0.0550845
TRINITY_DN49543_c2_g2_i8	2.29285	1.93988	2.21067	2.25886	2.62276	2.0218	2.56429	2.6238	3.14673	3.90475	2.40147	2.22943	2.22447	2.81174	1.26401	0.334274	0.0551856
TRINITY_DN43447_c1_g1_i2	105.041	104.306	136.914	123.814	120.501	138.638	123.941	147.661	152.474	125.703	133.776	148.926	121.536	138.747	1.14161	0.191036	0.0553075
TRINITY_DN32155_c1_g1_i3	15.0468	7.31186	12.2324	12.0002	17.1936	16.8965	10.5421	11.5155	8.29594	9.01096	11.301	8.91771	13.4469	9.93055	0.738501	-0.436712	0.0554745
TRINITY_DN43420_c1_g1_i1	26.3678	30.1428	28.8861	31.3417	36.5729	28.3052	34.0481	30.3194	34.042	36.0438	35.3158	33.2928	30.2694	33.8436	1.11808	0.16095	0.0555665
TRINITY_DN49619_c1_g3_i2	3.86919	3.87976	2.35805	2.96476	2.62276	4.33243	6.55318	3.78993	3.0037	4.80584	4.23789	5.64788	3.33782	4.67307	1.40004	0.482886	0.0558468
TRINITY_DN49686_c1_g2_i7	10.891	13.8776	12.5271	14.5414	11.511	10.2534	14.1036	11.3698	16.3058	17.271	12.9962	17.8354	12.2669	14.9803	1.22119	0.287636	0.0559177
TRINITY_DN50239_c8_g6_i1	61.4771	69.3881	69.8572	73.5543	76.4972	62.387	72.5124	71.8629	74.6634	78.9961	72.0442	80.2593	68.8601	75.0564	1.08998	0.124235	0.0559691
TRINITY_DN50616_c3_g1_i12	54.1686	55.9581	56.4458	53.648	53.3294	70.4742	67.6688	60.0558	72.661	64.5785	58.7655	64.2075	57.3374	64.6562	1.12764	0.17327	0.056047
TRINITY_DN49884_c2_g3_i3	259.952	287.998	345.602	232.945	383.797	318.722	252.155	287.451	202.678	267.175	253.144	233.644	304.836	249.375	0.818061	-0.28969	0.0560775
TRINITY_DN52542_c2_g2_i9	58.1811	57.0027	57.4774	53.0833	69.7946	50.545	66.814	125.359	49.6326	83.2012	148.75	75.0574	57.6807	91.4691	1.58578	0.665093	0.0561679
TRINITY_DN47969_c1_g1_i10	32.2432	24.3231	28.444	22.871	26.0819	23.9728	22.6512	21.5734	23.8866	23.4285	24.4385	22.7401	26.3227	23.1197	0.87832	-0.186997	0.0565096
TRINITY_DN43292_c2_g1_i5	43.4209	62.5239	29.9177	34.0242	45.8983	22.8175	51.7132	59.6185	34.042	67.1316	55.9402	75.206	39.7671	57.2752	1.44027	0.526157	0.0567179
TRINITY_DN42608_c4_g6_i1	8.02498	7.16264	8.84268	11.859	9.9082	8.52044	7.69287	7.28832	9.29717	5.55676	6.92189	6.68828	9.053	7.24088	0.799832	-0.321367	0.0567246
TRINITY_DN52981_c15_g9_i1	78.1003	142.507	125.124	118.732	103.89	61.3761	98.1553	139.498	154.476	125.102	153.694	163.937	104.955	139.144	1.32575	0.406806	0.0568039
TRINITY_DN49892_c6_g2_i4	714.797	727.754	551.489	773.379	862.159	743.3	593.491	568.781	525.648	604.635	768.048	621.713	728.813	613.719	0.84208	-0.247963	0.0568205
TRINITY_DN53213_c1_g1_i13	155.484	51.0338	109.797	113.226	41.8184	74.6622	82.6271	32.7974	42.3379	54.8167	43.2265	45.3317	91.0035	50.1895	0.551513	-0.858341	0.0569446
TRINITY_DN35107_c1_g1_i12	151.901	179.215	261.154	196.098	261.839	216.91	116.96	115.01	205.825	177.516	153.977	189.947	211.186	159.872	0.757021	-0.401569	0.0569869
TRINITY_DN50541_c6_g3_i1	28.5173	11.9377	15.3273	24.5652	9.9082	19.2071	6.1258	11.5155	12.5869	16.2197	9.60589	11.2958	18.2438	11.2249	0.615274	-0.700716	0.0570569
TRINITY_DN51452_c1_g1_i19	40.6981	22.5325	25.2016	27.8123	29.4332	34.3706	18.9473	26.6753	16.3058	21.7765	26.6987	27.199	30.0081	22.9338	0.764253	-0.387898	0.0571213
TRINITY_DN42565_c1_g3_i2	2.86607	1.93988	3.97921	1.97651	3.3513	1.87739	4.27382	3.35263	1.85943	4.95603	4.37916	4.90474	2.66506	3.9543	1.48376	0.565792	0.0571728
TRINITY_DN44873_c4_g5_i1	3.00937	6.41653	6.33726	5.92952	5.53694	6.20982	3.13413	3.78993	5.29224	5.85712	1.27137	2.97257	5.57324	3.71956	0.667396	-0.582087	0.0572647
TRINITY_DN34138_c2_g2_i10	7.30847	5.67042	8.10579	11.012	9.17966	7.50954	14.9584	10.9325	15.7337	15.7692	10.4535	5.05337	8.13098	12.1501	1.4943	0.578133	0.0572952
TRINITY_DN53991_c6_g2_i1	75.5208	57.5996	73.5416	87.1075	61.4891	85.6377	65.9592	62.2423	65.6523	64.5785	55.5164	59.7486	73.4827	62.2829	0.847586	-0.238632	0.057309
TRINITY_DN51381_c3_g4_i7	46.8602	33.8733	29.3282	31.9065	23.8963	21.5177	21.7965	29.8821	23.8866	20.575	21.3307	18.1327	31.2304	22.6006	0.723674	-0.466242	0.0573099
TRINITY_DN49691_c3_g1_i3	151.901	111.618	115.692	109.837	124.727	116.831	116.818	99.7042	119.29	82.1499	105.1	98.5406	121.768	103.6	0.850803	-0.232996	0.0573255
TRINITY_DN44455_c2_g3_i1	15.1901	9.40097	7.81104	8.04721	12.531	12.9973	25.9278	16.9089	13.5882	11.1135	15.6802	14.1197	10.9963	16.2231	1.47532	0.560479	0.0573302
TRINITY_DN49414_c4_g3_i9	149.035	137.433	146.936	147.532	145.563	157.556	146.592	134.542	134.022	113.088	151.293	118.011	147.343	132.925	0.902147	-0.148483	0.0573369
TRINITY_DN41198_c3_g1_i26	88.9913	102.217	65.5832	76.6602	125.892	113.076	150.438	102.62	123.009	108.432	178.839	281.651	95.4034	157.498	1.65086	0.723111	0.0573709
TRINITY_DN34222_c4_g2_i3	5.73213	11.9377	10.1691	8.89428	3.64272	7.0763	4.84366	4.08146	6.0074	5.40657	4.52042	6.09377	7.90871	5.15888	0.652304	-0.614431	0.0574684
TRINITY_DN33446_c3_g4_i1	54.3119	56.1074	49.0769	49.2715	52.7466	46.0682	55.7021	52.3302	60.6462	62.0254	50.7135	56.7761	51.2637	56.3656	1.09952	0.136804	0.0576583
TRINITY_DN38670_c1_g10_i1	12.754	24.6216	18.2749	18.3533	22.2935	16.8965	24.2183	23.0311	23.6005	23.879	20.9069	20.808	18.8656	22.7406	1.2054	0.269588	0.0577764
TRINITY_DN50899_c1_g1_i11	31.3834	20.5926	27.8545	38.8242	16.028	23.8284	19.2322	18.8039	20.4538	21.3259	15.2564	19.4703	26.4185	19.0904	0.722615	-0.468782	0.0578108
TRINITY_DN53770_c0_g2_i7	70.3619	46.8556	100.954	54.6363	107.97	68.308	9.25993	45.3334	59.2158	15.7692	82.3564	44.7372	74.8477	42.7786	0.571543	-0.806655	0.0579817
TRINITY_DN39653_c7_g1_i2	10.0312	5.81965	8.84268	6.91777	7.86828	9.96459	7.69287	4.22723	7.43774	6.00731	6.21558	6.83691	8.2407	6.40294	0.77699	-0.363046	0.0581034
TRINITY_DN53546_c2_g3_i4	77.6704	188.169	12.8219	22.3063	31.3274	8.23162	351.878	179.438	252.74	105.578	15.8215	146.399	56.7544	175.309	3.08891	1.62687	0.0581207
TRINITY_DN46853_c1_g9_i1	3.58258	3.13366	4.7161	4.23537	4.66268	5.63216	4.41628	6.26796	4.86314	7.65931	4.52042	6.53965	4.32709	5.71113	1.31985	0.397404	0.0581286
TRINITY_DN46290_c3_g2_i1	16.05	11.0424	12.3798	9.74135	11.3653	13.7194	11.5393	10.7867	10.7275	9.46151	10.1709	8.76908	12.383	10.2425	0.827141	-0.273115	0.0581343
TRINITY_DN48343_c1_g2_i3	284.887	346.791	291.219	281.229	393.851	287.673	334.212	389.779	301.944	376.057	423.789	394.608	314.275	370.065	1.17752	0.23575	0.058211
TRINITY_DN43577_c1_g11_i1	55.4584	49.5416	47.161	44.6126	51.5809	54.5886	52.1406	47.5199	45.6277	42.3515	43.9328	38.9406	50.4905	45.0855	0.89295	-0.163175	0.0582432
TRINITY_DN39171_c5_g3_i5	23.3584	23.1294	22.6962	22.3063	21.2735	24.6948	25.9278	22.0107	26.0321	26.8827	23.3084	24.6723	22.9098	24.8057	1.08276	0.114568	0.0585924
TRINITY_DN35719_c6_g6_i1	8.7415	13.2807	10.0217	9.17664	12.3853	12.564	15.5282	10.6409	16.1628	18.3223	12.5724	11.593	11.0283	14.1366	1.28185	0.35794	0.0586178
TRINITY_DN53953_c17_g4_i1	2115.3	2322.49	2396.07	2892.9	2451.55	2536.93	1829.34	2038.54	1668.34	2312.36	2491.6	2256.77	2452.54	2099.49	0.856049	-0.224237	0.0586454
TRINITY_DN53691_c3_g1_i13	211.516	192.645	249.069	141.461	214.046	227.308	269.963	235.704	332.553	265.523	191.694	249.547	206.008	257.497	1.24994	0.321857	0.058648
TRINITY_DN38152_c1_g1_i17	21.2089	12.8331	19.3065	7.76485	14.2795	19.4959	7.69287	10.4952	13.5882	7.95968	15.1152	8.76908	15.8148	10.6034	0.670471	-0.575321	0.0586694
TRINITY_DN37138_c0_g1_i1	6.87856	6.71498	8.40055	8.7531	8.88824	6.35423	4.27382	5.24759	7.7238	7.95968	4.94421	5.94514	7.66494	6.01571	0.784834	-0.349454	0.0587191
TRINITY_DN36025_c4_g2_i1	14.4736	11.0424	15.6221	13.9767	10.7825	13.5749	12.2516	8.01715	14.3033	11.4139	7.91073	8.32319	13.2454	10.37	0.782914	-0.352517	0.0588735
TRINITY_DN52387_c1_g4_i11	718.379	574.056	727.016	573.187	622.614	732.903	579.529	587.147	631.063	477.431	643.03	437.562	658.026	559.294	0.849957	-0.23451	0.0588918
TRINITY_DN53440_c3_g2_i3	101.315	140.567	125.124	190.874	172.228	101.09	114.681	172.296	170.639	223.622	232.095	225.618	138.533	189.825	1.37025	0.45434	0.0589096
TRINITY_DN36995_c1_g2_i1	34.6794	29.2475	29.623	37.2713	34.9701	30.327	48.0092	37.462	53.3515	31.9889	30.9366	44.8858	32.6864	41.1057	1.25758	0.330438	0.0590158
TRINITY_DN44958_c3_g2_i3	14.4736	16.8621	14.7378	16.8003	13.1138	17.6185	17.6651	19.97	18.8804	16.5201	15.8215	16.9436	15.601	17.6335	1.13028	0.176474	0.0590247
TRINITY_DN33323_c2_g11_i1	2.57946	1.93988	3.24232	3.24712	5.24552	3.46594	2.56429	2.47803	1.14427	2.10256	2.26021	2.67531	3.28671	2.20411	0.670614	-0.573516	0.0590266
TRINITY_DN33129_c7_g2_i1	19.4892	22.9801	24.4648	19.9062	21.2735	19.4959	23.9334	22.5938	21.598	23.1281	25.5686	23.6319	21.2683	23.409	1.10065	0.138473	0.059089
TRINITY_DN48519_c1_g1_i8	1.43303	1.64144	0.73689	1.12943	1.6028	1.29973	1.13968	2.6238	1.85943	1.65201	1.83642	1.78354	1.30722	1.81581	1.38907	0.468569	0.0591201
TRINITY_DN42042_c2_g1_i1	2.00625	3.13366	2.21067	2.25886	2.47705	1.87739	4.55874	2.91533	3.71887	2.10256	2.40147	3.56708	2.32731	3.21067	1.37956	0.463047	0.0592072
TRINITY_DN43316_c2_g3_i2	10.3178	8.35641	8.84268	8.18838	11.3653	7.50954	8.26271	10.9325	9.86931	13.5164	12.0074	12.4848	9.09669	11.1788	1.22889	0.296409	0.0592526
TRINITY_DN32389_c0_g1_i6	4.4424	4.32743	4.12659	3.10594	5.53694	5.48774	4.27382	4.37299	2.71763	3.00365	3.8141	2.37805	4.50451	3.42671	0.760729	-0.391399	0.0594342
TRINITY_DN32989_c2_g1_i16	6.59195	10.2963	8.99006	10.5884	12.3853	7.0763	15.3857	18.3666	6.72257	15.1684	17.5166	9.51222	9.32138	13.7787	1.47818	0.563121	0.0595825
TRINITY_DN54066_c0_g8_i1	48.0066	40.7375	44.8029	40.6596	37.7386	34.2262	34.7604	41.9807	34.9002	36.4944	34.4682	33.4414	41.0286	36.0075	0.877621	-0.188272	0.0597864
TRINITY_DN50837_c1_g4_i12	111.203	141.164	133.525	121.838	128.37	118.275	129.924	137.458	131.877	165.501	130.245	158.587	125.729	142.265	1.13152	0.178214	0.0598219
TRINITY_DN39510_c3_g1_i1	28.0874	21.3387	20.6329	21.318	19.6707	21.0845	17.95	18.6581	22.5993	14.1172	17.6579	19.7676	22.022	18.4583	0.838175	-0.254353	0.059977
TRINITY_DN51449_c2_g1_i7	20.779	12.2362	16.6537	16.6591	16.3194	18.0518	17.3802	14.4309	14.0173	12.7655	12.9962	9.9581	16.7832	13.5914	0.80982	-0.303868	0.059981
TRINITY_DN41125_c11_g1_i1	34.1062	34.1718	46.5715	31.2006	52.0181	39.7139	25.9278	42.5638	17.4501	31.238	33.7619	25.4155	39.6303	29.3928	0.741675	-0.4309	0.0600021
TRINITY_DN46238_c2_g6_i2	1.28973	1.19377	1.03165	1.41179	2.03992	1.15531	2.27937	1.7492	1.00123	1.80219	2.11895	2.37805	1.3537	1.88817	1.39482	0.473786	0.0600186
TRINITY_DN39559_c0_g4_i1	1.71964	5.5212	4.7161	5.50598	5.24552	3.61036	4.13136	5.53912	5.72134	6.9084	6.35684	7.72868	4.38647	6.06429	1.3825	0.465548	0.060076
TRINITY_DN35049_c5_g5_i3	7.30847	11.3408	14.0009	20.471	9.03395	11.2643	15.1008	12.2444	17.307	34.8424	20.9069	46.5207	12.2366	24.487	2.00114	0.999145	0.0600811
TRINITY_DN32682_c6_g2_i6	16.3366	10.4455	13.4114	13.8355	12.2395	15.8856	18.6623	18.5123	13.016	18.0219	16.5278	14.2683	13.6924	16.5015	1.20516	0.268577	0.0601095
TRINITY_DN49388_c0_g10_i1	131.409	91.1745	116.723	76.2367	123.415	124.485	89.1803	90.8125	114.57	70.8862	87.7244	65.8424	110.574	86.5026	0.782305	-0.354015	0.0601272
TRINITY_DN45060_c3_g3_i1	104.325	147.58	164.474	107.578	156.491	115.676	101.574	115.593	96.4045	112.337	123.04	98.8379	132.687	107.964	0.813675	-0.297347	0.0601682
TRINITY_DN51120_c3_g12_i1	33.2464	35.8132	34.6338	34.73	32.9302	26.4278	30.629	33.2347	25.3169	28.2343	30.6541	21.2539	32.9636	28.2205	0.856111	-0.223815	0.0603754
TRINITY_DN32831_c8_g1_i1	13.7571	12.2362	13.8535	11.1531	12.8224	12.564	19.2322	15.8885	13.8742	11.1135	14.6914	16.795	12.7311	15.2658	1.1991	0.261921	0.060433
TRINITY_DN52981_c15_g9_i2	533.661	896.822	825.317	746.555	665.598	509.349	589.787	806.963	983.641	927.678	1004.1	1123.48	696.217	905.941	1.30123	0.379877	0.0605162
TRINITY_DN40742_c8_g3_i2	4.5857	3.4321	2.6528	5.50598	3.93414	4.91009	5.98334	8.30869	2.71763	6.15749	5.93305	6.83691	4.17014	5.98952	1.43629	0.518871	0.0607293
TRINITY_DN53598_c3_g1_i5	224.7	158.772	161.232	252.146	126.184	217.777	162.547	130.169	175.645	134.864	150.728	103.594	190.135	142.925	0.751701	-0.41172	0.0609371
TRINITY_DN40792_c3_g1_i18	1.86294	1.19377	1.62116	2.96476	1.16567	1.73297	1.28214	0.583066	1.85943	0.600731	1.27137	0.594514	1.75688	1.03188	0.587335	-0.754655	0.060962
TRINITY_DN33646_c4_g4_i1	28.374	37.6039	33.1601	30.777	34.2416	34.515	35.6151	42.8553	33.1838	46.857	32.6318	52.1686	33.1119	40.5519	1.22469	0.292097	0.0609629
TRINITY_DN45632_c1_g3_i4	506.29	611.063	626.357	654.365	767.74	822.728	464.279	506.393	677.835	591.72	528.607	509.498	664.757	546.389	0.821937	-0.282893	0.0611306
TRINITY_DN52735_c4_g2_i1	4.72901	4.32743	10.1691	3.95301	5.53694	6.93189	3.13413	2.91533	6.72257	2.10256	3.95537	1.48628	5.94123	3.38604	0.569923	-0.805508	0.0611644
TRINITY_DN53513_c2_g3_i1	293.485	376.785	364.024	464.197	544.951	387.608	410.571	489.629	554.254	548.167	427.18	590.203	405.175	503.334	1.24226	0.312939	0.0612407
TRINITY_DN38708_c3_g1_i10	9.17141	4.77509	7.81104	5.92952	6.5569	7.50954	4.7012	5.97642	6.4365	3.30402	6.78063	2.97257	6.95892	5.02856	0.722606	-0.466081	0.06132
TRINITY_DN45034_c0_g5_i2	4.72901	2.98443	4.56872	4.23537	5.09981	7.36513	7.12303	5.97642	4.00494	6.60804	8.19326	7.87731	4.83041	6.6305	1.37266	0.454952	0.0613628
TRINITY_DN48112_c2_g1_i16	113.353	116.393	115.987	84.2839	109.864	78.9946	74.5069	111.22	60.074	80.6481	88.0069	81.1511	103.146	82.6011	0.800818	-0.32036	0.0614885
TRINITY_DN47367_c5_g3_i2	179.416	176.082	191.739	280.099	195.541	240.739	158.559	168.214	179.078	196.589	163.159	174.341	210.603	173.323	0.822988	-0.281104	0.0615423
TRINITY_DN47030_c2_g1_i3	11.321	8.20719	8.54793	10.3061	6.5569	10.109	9.4024	9.47482	12.3009	15.1684	10.1709	14.1197	9.17467	11.7729	1.28319	0.358182	0.0616039
TRINITY_DN39597_c0_g1_i3	219.827	126.838	154.747	166.591	183.01	217.777	129.069	143.871	155.191	126.604	148.75	163.194	178.132	144.447	0.810898	-0.302413	0.0616045
TRINITY_DN33684_c0_g1_i4	0.573213	1.04455	0.884268	0.423537	0.728544	0.722072	0.854763	0.874599	0.715167	1.05128	1.27137	1.18903	0.729364	0.9927	1.36105	0.438902	0.0618905
TRINITY_DN52221_c4_g6_i1	67.7824	35.3655	52.7613	55.9069	42.8384	56.6104	47.012	36.8789	49.4896	37.5457	40.825	31.5092	51.8775	40.5434	0.781522	-0.355475	0.0619305
TRINITY_DN53953_c17_g6_i3	1569.03	1675.91	1752.32	2177.69	1632.81	1762.14	1278.87	1438.13	1117.38	1646.45	1740.08	1662.71	1761.65	1480.6	0.840463	-0.250747	0.061939
TRINITY_DN54233_c14_g9_i1	109.77	56.2566	77.0787	117.037	88.591	87.8039	75.5041	74.9239	78.6684	60.3734	69.784	51.8713	89.423	68.5209	0.766255	-0.384045	0.062007
TRINITY_DN33287_c7_g5_i1	29.8071	21.7864	27.7071	25.8358	25.6448	23.5395	20.6568	23.0311	27.3194	21.7765	21.8958	18.8758	25.7201	22.2592	0.865441	-0.208301	0.0620778
TRINITY_DN48475_c1_g1_i1	5.58883	3.73054	5.30561	4.80009	4.80839	5.92099	4.13136	4.66453	4.57707	4.80584	3.53158	2.82394	5.02574	4.08905	0.813622	-0.296853	0.0620798
TRINITY_DN34924_c3_g6_i2	13.4705	20.1449	20.3382	18.3533	19.3793	23.9728	22.6512	18.075	23.0284	32.2893	22.6021	28.0908	19.2765	24.4561	1.2687	0.342898	0.0620901
TRINITY_DN51930_c5_g1_i1	124.96	86.1009	140.304	137.791	136.821	91.9919	116.675	93.7278	65.9384	85.3037	106.089	96.014	119.661	93.9579	0.785198	-0.348812	0.0621348
TRINITY_DN51935_c0_g2_i6	70.9351	16.8621	34.9286	20.3298	42.2556	59.0655	28.9195	26.821	21.7411	15.7692	25.9924	8.32319	40.7294	21.2611	0.522007	-0.937033	0.0621516
TRINITY_DN36443_c1_g1_i6	3.72588	3.73054	5.01085	3.24712	5.68265	5.19891	3.41905	3.49839	3.0037	4.05493	4.09663	2.67531	4.43266	3.458	0.780119	-0.356001	0.0621784
TRINITY_DN51984_c1_g5_i3	48.7231	49.0939	41.1185	45.742	41.6727	48.9564	38.4643	40.0858	44.0543	47.6079	34.7507	40.5756	45.8845	40.9231	0.891873	-0.16518	0.0622581
TRINITY_DN48064_c4_g1_i17	3.86919	5.81965	7.51628	2.11769	5.68265	3.17711	2.13691	2.1865	3.28977	3.90475	3.53158	2.0808	4.69709	2.85505	0.607833	-0.713374	0.0623458
TRINITY_DN41297_c6_g1_i1	79.39	96.0988	98.4485	78.2132	95.7307	87.6595	71.5152	83.5242	75.3786	88.9081	71.6204	85.0155	89.2568	79.327	0.88875	-0.170143	0.0624208
TRINITY_DN50432_c3_g2_i7	26.7977	19.2496	34.6338	25.9769	17.0479	18.485	11.2544	11.3698	9.0111	21.4761	25.0036	16.4978	23.6985	15.7688	0.665391	-0.587333	0.0624887
TRINITY_DN51621_c2_g1_i6	13.1839	18.5035	17.9801	20.6121	16.028	15.5967	9.54486	13.8478	15.4476	10.9633	15.6802	16.6464	16.9841	13.6884	0.805954	-0.310801	0.0625034
TRINITY_DN48889_c3_g2_i3	2.43616	1.93988	1.62116	3.3883	2.91418	2.16621	0.997224	1.45766	1.2873	2.40292	0.282526	2.52668	2.41098	1.49239	0.618996	-0.692037	0.0625636
TRINITY_DN45306_c2_g1_i12	70.2186	61.4793	162.411	84.8486	90.0481	85.2044	39.4616	40.3773	56.2121	104.827	40.9663	46.6693	92.3683	54.7524	0.592761	-0.754463	0.0625764
TRINITY_DN40100_c4_g1_i8	57.4646	95.2034	69.8572	40.5184	68.4832	56.466	47.1544	54.6624	46.4859	56.1683	40.1187	44.2913	64.6655	48.1468	0.744553	-0.42531	0.0626614
TRINITY_DN52550_c1_g6_i2	54.4552	49.2432	56.0037	68.1895	56.0979	62.6758	73.2247	63.1169	62.2195	64.5785	62.0145	62.2753	57.7775	64.5716	1.11759	0.160252	0.0629757
TRINITY_DN53582_c41_g7_i1	6349.34	4495.01	5976.47	6930.76	3974.36	5064.9	4132.64	5095.7	3245.71	3928.48	5062.16	4445.33	5465.14	4318.34	0.790161	-0.339782	0.0630477
TRINITY_DN48169_c7_g1_i4	51.4459	41.3344	45.982	54.0716	51.8724	47.0791	52.4255	52.6217	50.3478	50.7617	56.364	58.7082	48.6309	53.5381	1.10091	0.138522	0.0631198
TRINITY_DN33936_c5_g4_i5	0.573213	0.89533	0.884268	1.27061	3.2056	0.433243	3.27659	7.57985	0.4291	2.85347	5.79179	1.78354	1.21038	3.61906	2.99003	1.56646	0.0631592
TRINITY_DN39283_c1_g1_i1	28.804	34.4702	29.0335	27.6711	32.4931	29.8938	29.7743	30.3194	38.1899	37.6958	38.8474	32.5496	30.3943	34.5627	1.13715	0.185454	0.0631709
TRINITY_DN39392_c0_g1_i6	238.743	213.089	217.088	207.533	248.579	196.403	197.165	202.178	213.406	186.527	217.263	175.233	220.239	198.629	0.901876	-0.148951	0.0632282
TRINITY_DN36641_c2_g1_i6	6.87856	4.77509	6.18988	6.0707	5.97406	7.50954	7.12303	6.55949	9.4402	8.10986	5.93305	8.32319	6.23297	7.58147	1.21635	0.281113	0.0634319
TRINITY_DN41306_c0_g1_i1	9.74462	7.16264	9.72695	6.77659	7.13974	9.0981	8.40517	5.53912	7.7238	6.00731	6.78063	6.09377	8.27477	6.7583	0.816735	-0.290737	0.0635463
TRINITY_DN33873_c4_g5_i1	90.4244	69.5373	79.4368	76.0955	90.9223	97.1908	81.06	71.5713	84.9618	65.6298	68.2301	57.2219	83.9345	71.4458	0.851209	-0.232292	0.0637579
TRINITY_DN33142_c2_g5_i4	10.0312	9.99785	13.5588	12.9885	11.3653	3.61036	10.9695	14.1393	13.7312	14.5677	12.1486	18.5786	10.2587	14.0225	1.36689	0.449937	0.0637884
TRINITY_DN31956_c2_g3_i1	3.15267	5.81965	5.45299	5.92952	4.80839	4.47684	2.13691	4.66453	4.00494	3.75457	2.82526	4.75611	4.94001	3.69038	0.74704	-0.419933	0.0638234
TRINITY_DN49044_c7_g1_i7	10.6044	8.50564	11.3481	7.90603	9.61679	13.2861	8.69009	6.70526	10.7275	5.25639	9.32337	5.05337	10.2112	7.626	0.746828	-0.419129	0.0638349
TRINITY_DN49124_c4_g3_i3	2.00625	4.32743	3.83183	3.24712	4.51698	2.59946	4.7012	4.37299	4.57707	4.80584	3.10779	5.20199	3.42151	4.46115	1.30385	0.381492	0.063922
TRINITY_DN53257_c1_g2_i1	32.5298	52.6753	38.613	54.7775	49.6867	38.1254	56.8418	48.5402	52.3502	59.4723	46.0518	57.0733	44.4013	53.3883	1.2024	0.265755	0.0639506
TRINITY_DN28550_c0_g1_i1	1.28973	2.68599	3.3897	2.6824	2.91418	2.16621	1.13968	2.04073	1.85943	1.35164	2.684	1.33766	2.52137	1.73552	0.688327	-0.531302	0.0639621
TRINITY_DN54052_c3_g4_i4	9.88792	9.10252	8.6953	6.0707	10.3453	10.9755	6.55318	9.91212	6.0074	8.71059	4.94421	5.79651	9.17954	6.98734	0.761185	-0.393229	0.0639714
TRINITY_DN34812_c4_g2_i1	4.87231	3.4321	3.83183	3.52948	6.26548	3.89919	3.27659	3.93569	3.71887	3.75457	1.97768	1.93217	4.30506	3.09926	0.719911	-0.47219	0.064195
TRINITY_DN52590_c3_g8_i2	275.715	179.812	372.424	262.875	438.292	311.068	40.8862	167.486	275.196	65.6298	341.857	197.973	306.698	181.505	0.591802	-0.75672	0.0643151
TRINITY_DN40480_c0_g1_i3	6.87856	1.93988	4.56872	7.20013	2.47705	6.35423	3.84643	2.1865	3.4328	3.00365	3.24905	0.743142	4.90309	2.7436	0.559564	-0.833126	0.0643788
TRINITY_DN53343_c0_g2_i1	271.56	200.703	230.352	242.546	221.186	247.959	203.149	225.209	183.798	219.417	232.095	193.663	235.718	209.555	0.889009	-0.16974	0.064392
TRINITY_DN44043_c5_g4_i1	89.5645	80.4305	77.0787	63.3894	71.1059	70.6186	79.493	74.1951	84.6758	89.2085	96.7652	89.6229	75.3646	85.6601	1.13661	0.184733	0.0644071
TRINITY_DN34654_c0_g4_i2	6.73525	6.26731	8.84268	7.62367	7.43115	6.0654	5.12858	6.26796	4.291	7.35895	5.50926	6.68828	7.16091	5.874	0.820287	-0.28599	0.0644846
TRINITY_DN52912_c2_g5_i1	4.5857	4.92432	3.3897	2.82358	3.64272	1.58856	2.56429	1.3119	3.4328	2.70329	1.97768	1.63491	3.49243	2.27081	0.65021	-0.61566	0.0645852
TRINITY_DN49143_c0_g2_i1	170.674	86.9962	35.8129	78.072	40.9442	42.0246	46.8695	29.8821	30.4661	19.0732	33.3381	30.7661	75.754	31.7325	0.418889	-1.25478	0.064586
TRINITY_DN51402_c1_g1_i19	18.1995	20.891	11.4955	14.965	11.0739	14.1526	12.9639	14.1393	10.2984	10.5128	11.5836	10.1067	15.1296	11.6008	0.766762	-0.382374	0.0646181
TRINITY_DN45175_c2_g2_i6	4.72901	5.81965	3.83183	5.3648	5.97406	3.17711	9.4024	2.6238	7.86684	6.45785	7.20442	11.1471	4.81608	7.45041	1.54699	0.627647	0.0646218
TRINITY_DN39822_c3_g2_i1	1.14643	1.04455	1.3264	1.69415	1.45709	1.73297	1.13968	1.89496	1.7164	2.10256	1.83642	1.93217	1.40026	1.77037	1.26431	0.331569	0.0646693
TRINITY_DN45135_c2_g3_i2	17.6263	16.2652	17.2432	16.9415	17.1936	9.38693	13.9611	20.4073	22.3132	24.0292	16.669	23.0374	15.7761	20.0696	1.27215	0.346604	0.0648066
TRINITY_DN50281_c0_g1_i4	1.00312	1.93988	3.24232	1.69415	2.76847	1.15531	3.98889	2.76956	5.72134	2.40292	3.24905	1.93217	1.96721	3.34399	1.69986	0.763204	0.0648244
TRINITY_DN52240_c3_g1_i15	4.72901	3.13366	5.15823	5.50598	4.22556	4.18801	3.27659	4.81029	4.291	2.85347	2.82526	2.67531	4.49007	3.45532	0.769547	-0.376403	0.0648927
TRINITY_DN51381_c3_g7_i1	571.35	309.187	375.961	392.195	340.959	433.387	283.354	290.367	414.511	288.05	302.303	310.931	403.84	314.919	0.779812	-0.358793	0.0649042
TRINITY_DN42009_c0_g1_i9	3.72588	2.83521	3.3897	3.52948	4.51698	2.88829	4.55874	5.53912	4.00494	3.15384	6.4981	4.01297	3.48092	4.62795	1.32952	0.409891	0.0649474
TRINITY_DN36199_c4_g7_i3	5.01561	5.22276	4.7161	5.22362	2.91418	2.88829	4.27382	2.6238	3.0037	2.10256	3.95537	2.97257	4.33009	3.1553	0.728691	-0.452669	0.0649713
TRINITY_DN43539_c7_g1_i4	102.319	92.0698	107.144	112.52	95.0022	112.066	93.1692	86.731	106.56	88.3074	100.438	77.4354	103.52	92.1068	0.88975	-0.168455	0.065071
TRINITY_DN41524_c3_g1_i2	47.8633	27.0091	36.9919	33.0359	52.6009	51.1227	29.7743	44.1672	33.7559	19.9743	29.8065	21.1052	41.4373	29.7639	0.718288	-0.476967	0.0650923
TRINITY_DN49858_c4_g10_i2	223.983	235.472	263.659	243.534	198.601	241.172	237.339	205.676	225.993	189.831	211.895	172.112	234.404	207.141	0.883694	-0.178322	0.065102
TRINITY_DN44758_c8_g5_i1	2.86607	2.68599	2.94756	4.23537	3.93414	4.62126	4.7012	4.66453	3.71887	4.20511	5.08547	3.86434	3.5484	4.37325	1.23246	0.299666	0.0651317
TRINITY_DN52334_c3_g2_i4	26.0812	17.7574	18.717	11.4355	24.042	23.8284	16.5254	12.5359	15.5906	6.30767	22.037	9.36359	20.3102	13.7267	0.675852	-0.563734	0.0652211
TRINITY_DN50313_c0_g1_i9	8.7415	17.9066	10.0217	16.9415	11.0739	9.82017	12.3941	24.9261	12.0148	19.9743	16.9516	20.808	12.4176	17.8448	1.43706	0.522232	0.0653573
TRINITY_DN53589_c2_g1_i2	203.061	272.031	315.389	366.36	266.793	275.976	187.763	241.535	149.899	284.296	220.37	249.101	283.268	222.161	0.784277	-0.350598	0.0654845
TRINITY_DN54025_c22_g5_i1	6989.33	4196.26	5786.95	6139.59	5619.41	4735.35	4318.41	4722.83	4275.27	3821.85	6047.47	3527.99	5577.81	4452.3	0.798217	-0.325146	0.06556
TRINITY_DN53582_c41_g2_i1	315.124	226.966	298.588	355.348	210.695	254.891	205.571	246.783	159.911	208.303	274.333	222.794	276.935	219.616	0.793022	-0.334565	0.0656544
TRINITY_DN43502_c1_g2_i2	14.6169	11.1916	13.1166	12.7061	15.1537	13.8638	12.9639	14.2851	14.7324	18.0219	16.3865	15.7546	13.4415	15.3574	1.14254	0.191669	0.0656573
TRINITY_DN52953_c10_g2_i2	9.60132	8.50564	11.2007	12.7061	13.5509	10.109	13.8187	11.6613	16.4488	10.663	12.9962	14.2683	10.9456	13.3094	1.21596	0.281676	0.0657076
TRINITY_DN49495_c3_g6_i1	24.3616	18.8019	17.6854	22.871	27.3933	18.7739	24.7881	28.1329	24.6017	39.498	19.6356	36.7112	21.6478	28.8946	1.33476	0.415691	0.0657104
TRINITY_DN41435_c1_g5_i1	59.1842	76.6999	67.7939	77.5073	49.1039	59.3543	64.5346	80.6088	91.5414	84.2525	63.5684	87.5421	64.9406	78.6746	1.21149	0.276634	0.0658028
TRINITY_DN39558_c6_g3_i1	42.8477	42.6774	40.8237	48.4244	41.6727	47.6567	42.1683	40.9604	43.1961	40.3991	33.7619	40.2783	44.0171	40.1273	0.911631	-0.133537	0.0658056
TRINITY_DN32347_c0_g3_i2	3.00937	3.87976	4.27396	6.35306	5.39123	4.18801	5.4135	4.37299	6.29347	6.45785	5.22674	7.28279	4.5159	5.84122	1.29348	0.368864	0.0658652
TRINITY_DN31670_c5_g7_i1	0.42991	10.1471	22.8436	23.1534	16.6108	27.2943	2.13691	11.8071	12.4439	9.76187	2.11895	6.53965	16.7465	7.46806	0.445947	-1.16346	0.065901
TRINITY_DN33677_c4_g2_i1	11.8942	0.298443	1.76854	2.25886	2.47705	4.76567	0.854763	0.291533	0.8582	0	0	0.297257	3.91046	0.383626	0.0981025	-3.2855	0.0660115
TRINITY_DN50003_c0_g4_i1	47.5767	32.3811	42.7396	42.4949	41.8184	54.5886	31.9112	29.7364	56.7843	19.0732	25.7099	17.2409	43.5999	30.076	0.689817	-0.535169	0.0660557
TRINITY_DN37661_c6_g1_i1	182.282	107.141	180.833	193.274	157.366	280.453	137.759	145.038	148.898	115.34	105.524	148.034	183.558	133.432	0.72692	-0.460127	0.066173
TRINITY_DN48754_c1_g1_i17	8.31159	10.744	10.3165	8.7531	12.2395	10.3978	11.2544	9.47482	12.3009	15.9194	11.301	14.2683	10.1271	12.4198	1.22639	0.293778	0.0661892
TRINITY_DN46446_c4_g5_i3	16.6232	20.5926	21.5172	16.2356	20.2535	19.2071	20.7992	17.6377	22.0271	23.5787	22.4608	26.9017	19.0715	22.2342	1.16583	0.221255	0.0662387
TRINITY_DN41578_c4_g1_i8	16.05	29.3967	31.3915	28.6593	32.4931	22.9619	24.5032	39.3569	27.0333	53.9156	37.1522	41.1701	26.8254	37.1886	1.38632	0.470837	0.0662598
TRINITY_DN52854_c1_g4_i4	18.0562	17.3097	15.3273	17.7886	14.4252	12.9973	17.6651	21.1361	14.7324	22.5274	19.2118	17.984	15.984	18.8761	1.18094	0.239404	0.0662773
TRINITY_DN42809_c2_g3_i8	0.286607	0.298443	0.884268	2.11769	1.16567	0.288829	2.56429	1.7492	0.4291	2.40292	2.26021	1.18903	0.840251	1.76579	2.10151	1.05144	0.0663038
TRINITY_DN51162_c3_g5_i2	7.30847	6.71498	8.99006	5.08245	6.41119	3.46594	3.84643	5.39336	2.71763	6.00731	5.22674	2.97257	6.32885	4.36067	0.689015	-0.535465	0.0663077
TRINITY_DN53567_c1_g2_i4	34.966	24.6216	28.1492	23.4357	26.0819	26.139	24.0758	24.4888	19.4525	24.1794	26.1337	20.6593	27.2322	23.1649	0.850644	-0.233183	0.0663227
TRINITY_DN53219_c4_g6_i2	48.7231	59.9871	70.8888	55.9069	52.7466	55.7439	51.7132	53.4963	47.3441	50.6115	53.8212	36.8598	57.3328	48.9744	0.854213	-0.227077	0.0664285
TRINITY_DN46022_c1_g1_i6	25.6513	35.664	32.7179	28.2358	26.6647	23.2507	46.0148	34.6924	42.4809	32.2893	26.84	32.6983	28.6974	35.8359	1.24875	0.320586	0.0664383
TRINITY_DN52678_c2_g1_i12	6.01874	8.05797	5.01085	10.7296	7.86828	8.52044	5.98334	7.43409	7.2947	4.80584	3.95537	3.71571	7.70098	5.53151	0.718286	-0.476042	0.0665035
TRINITY_DN50257_c1_g2_i1	3.29597	3.58132	3.3897	2.96476	4.66268	5.0545	5.69842	7.28832	4.291	5.40657	5.368	3.1212	3.82482	5.19559	1.35839	0.440609	0.0666171
TRINITY_DN51883_c1_g2_i3	1.00312	2.83521	2.21067	0.282358	1.16567	2.16621	3.56151	2.04073	3.57584	0.750913	3.95537	6.09377	1.61054	3.32969	2.06743	1.04289	0.0667357
TRINITY_DN44487_c3_g1_i7	94.2935	61.4793	68.9729	100.943	53.6209	95.3134	64.8195	61.5134	62.9347	60.3734	67.9476	51.7227	79.1039	61.5519	0.778115	-0.361914	0.0667378
TRINITY_DN46347_c4_g2_i10	10.1745	8.9533	13.5588	10.1649	9.17966	12.9973	14.9584	12.9732	12.0148	12.6153	13.8438	10.8499	10.8381	12.8759	1.18802	0.248411	0.0667782
TRINITY_DN41061_c1_g1_i12	7.30847	6.41653	5.60037	5.78834	9.17966	5.63216	6.1258	5.39336	5.00617	5.25639	6.07431	4.01297	6.65425	5.3115	0.798211	-0.323502	0.0668845
TRINITY_DN52557_c2_g4_i10	3.29597	5.37198	3.3897	6.21188	3.3513	4.76567	3.84643	6.70526	4.7201	6.15749	8.33452	6.83691	4.39775	6.10012	1.3871	0.469924	0.0669544
TRINITY_DN42168_c1_g3_i3	118.798	97.7402	113.776	108.99	98.0621	107.155	131.064	109.762	125.154	126.003	101.427	121.875	107.42	119.214	1.10979	0.150217	0.0669619
TRINITY_DN34870_c2_g3_i5	16.05	15.6683	16.359	16.9415	17.0479	19.7848	19.5171	19.0954	18.5943	21.3259	15.5389	20.0648	16.9752	19.0228	1.12062	0.163819	0.0670321
TRINITY_DN44888_c5_g2_i1	4.72901	2.98443	4.7161	2.82358	5.39123	3.75477	2.42183	2.04073	2.5746	5.25639	1.1301	2.22943	4.06652	2.60885	0.641543	-0.639562	0.0671994
TRINITY_DN34517_c7_g1_i4	10.1745	11.1916	10.3165	8.04721	9.47108	10.5422	8.12025	7.57985	8.43897	10.5128	8.33452	9.21496	9.95719	8.70022	0.873763	-0.194432	0.0674255
TRINITY_DN46633_c7_g3_i1	21.7821	20.2942	19.3065	17.365	21.5649	18.7739	15.5282	20.8446	17.164	19.0732	17.5166	15.3087	19.8478	17.5726	0.885367	-0.175495	0.0674424
TRINITY_DN31925_c0_g8_i1	25.7946	32.6796	18.4223	33.7418	23.1677	22.5286	40.0314	25.9464	25.4599	35.8936	33.1968	44.1426	26.0558	34.1118	1.30919	0.388242	0.0675015
TRINITY_DN50905_c7_g3_i1	4.72901	3.73054	3.09494	4.09419	4.37127	2.0218	2.56429	3.35263	3.0037	3.00365	1.1301	2.67531	3.67362	2.62161	0.713632	-0.485644	0.0675182
TRINITY_DN41289_c1_g1_i17	1.71964	2.38755	1.62116	1.69415	1.74851	1.0109	2.70675	2.6238	2.1455	1.35164	2.26021	2.37805	1.69698	2.24433	1.32254	0.402113	0.0675364
TRINITY_DN48773_c2_g4_i1	28.804	128.928	75.0154	137.932	66.1518	34.3706	88.7529	148.973	47.6301	301.717	164.995	308.404	78.5335	176.745	2.25057	1.17007	0.0676353
TRINITY_DN35431_c8_g1_i8	11.8942	9.84863	11.3481	11.859	9.03395	7.65396	10.827	12.5359	11.5857	11.7142	12.7137	11.593	10.273	11.8283	1.1514	0.202901	0.0676498
TRINITY_DN46760_c0_g5_i2	8.45489	11.0424	12.8219	6.49424	12.3853	14.5858	7.83533	12.0986	8.29594	6.9084	6.07431	5.35062	10.9641	7.76054	0.707814	-0.497097	0.0676612
TRINITY_DN52714_c4_g1_i18	21.4955	31.3366	32.5705	32.4712	27.9761	25.1281	25.9278	37.8993	32.1825	41.3002	31.0779	46.5207	28.4963	35.8181	1.25694	0.329503	0.0677634
TRINITY_DN48784_c3_g1_i3	7.59507	11.7885	7.95841	8.89428	8.74253	7.65396	5.84088	8.89175	6.0074	7.65931	6.35684	7.87731	8.77213	7.10558	0.810018	-0.303536	0.0677674
TRINITY_DN45470_c3_g13_i1	25.2214	30.4412	27.7071	31.0594	30.3074	29.1717	28.2072	27.2583	37.0457	40.0988	32.3493	42.9536	28.9847	34.6521	1.19553	0.257295	0.0677776
TRINITY_DN49654_c3_g3_i8	27.8008	27.9045	30.0651	34.73	25.7905	36.6812	42.7382	40.8146	29.894	31.0878	37.576	34.6304	30.4954	36.1235	1.18456	0.244201	0.0678334
TRINITY_DN45687_c5_g2_i2	40.6981	38.7976	68.3834	67.06	31.6188	78.2726	31.1989	27.2583	41.3367	49.7105	22.4608	42.6564	54.1384	35.7702	0.660718	-0.597956	0.0679982
TRINITY_DN32344_c2_g2_i3	320.569	228.309	500.054	302.829	541.746	370.567	50.1461	188.913	324.972	66.5309	435.514	236.319	377.346	217.066	0.575244	-0.79767	0.0680013
TRINITY_DN41942_c9_g6_i5	1.28973	1.79066	1.03165	1.41179	1.89422	0.577657	0.997224	0.728832	1.43033	0.150183	0.847579	0.594514	1.33262	0.791444	0.593902	-0.73159	0.0681058
TRINITY_DN50917_c4_g1_i7	4.01249	6.11809	7.81104	5.64716	5.97406	4.0436	4.98612	4.37299	3.71887	4.95603	4.23789	3.56708	5.60107	4.3065	0.76887	-0.377187	0.0681179
TRINITY_DN36091_c0_g5_i2	6.73525	15.6683	15.3273	16.3768	13.2595	11.5531	18.0925	15.1597	10.8705	19.3736	20.4832	23.0374	13.1534	17.8361	1.35601	0.438846	0.0681301
TRINITY_DN52648_c4_g1_i6	100.885	122.213	102.575	111.531	109.282	94.3025	80.3477	99.4127	82.5303	101.223	102.275	103.297	106.798	94.8475	0.888101	-0.171205	0.0681434
TRINITY_DN53325_c3_g3_i7	210.656	107.141	148.999	190.451	132.304	174.019	152.29	119.966	146.323	104.377	114.141	109.688	160.595	124.464	0.775019	-0.367662	0.0681495
TRINITY_DN53413_c2_g8_i1	30.237	35.0671	30.9494	40.6596	36.8643	33.5041	31.1989	28.1329	34.6141	29.8863	24.0147	32.5496	34.5469	30.0661	0.870297	-0.200444	0.0681607
TRINITY_DN33875_c2_g6_i1	14.9035	16.8621	16.2116	16.2356	15.2994	16.4632	12.679	15.7428	13.8742	17.4212	13.42	12.3362	15.9959	14.2456	0.890575	-0.167197	0.0681752
TRINITY_DN37200_c1_g4_i2	7.45177	8.50564	7.22152	7.05895	10.0539	10.109	4.41628	6.70526	8.43897	6.45785	7.06316	7.58005	8.40013	6.77693	0.806764	-0.309027	0.0682093
TRINITY_DN45543_c1_g2_i1	2.72276	1.93988	2.06329	2.40004	1.89422	2.16621	2.42183	2.76956	2.28853	2.70329	2.26021	2.67531	2.19774	2.51979	1.14654	0.193921	0.0682214
TRINITY_DN51951_c2_g1_i10	3.43928	3.87976	4.12659	5.08245	2.91418	2.74387	2.99167	4.08146	2.43157	2.70329	2.11895	2.22943	3.69769	2.75939	0.746248	-0.420487	0.0683151
TRINITY_DN39221_c2_g6_i7	17.0531	18.6527	14.0009	16.9415	15.2994	15.7412	15.9556	14.1393	15.1615	13.2161	12.1486	15.9032	16.2815	14.4207	0.885715	-0.174903	0.0683999
TRINITY_DN50351_c1_g1_i2	6.16204	7.75953	10.0217	5.92952	5.39123	6.35423	10.827	6.85102	17.021	12.315	6.35684	9.66085	6.93638	10.5053	1.51452	0.59799	0.0684269
TRINITY_DN32275_c5_g7_i3	1.43303	0.89533	1.62116	0.705895	1.89422	1.87739	1.13968	0.583066	1.57337	0.150183	0.988842	0.297257	1.4045	0.788733	0.561575	-0.809852	0.0684584
TRINITY_DN33878_c0_g4_i1	19.2026	21.1895	16.0642	15.1062	20.3992	11.6976	10.5421	16.1801	14.4464	11.5641	17.3754	7.58005	17.2765	12.948	0.749455	-0.414959	0.0684943
TRINITY_DN34361_c4_g2_i4	169.671	205.926	182.601	206.968	199.33	189.038	171.095	216.172	237.722	218.516	213.307	250.142	192.256	217.825	1.133	0.180109	0.0686821
TRINITY_DN45796_c5_g2_i1	67.9257	58.9426	83.5634	100.661	63.2377	67.5859	43.8778	48.686	83.1024	66.0804	47.3231	37.9002	73.6526	54.495	0.739892	-0.434557	0.0687484
TRINITY_DN49403_c3_g7_i1	29.2339	33.8733	34.0443	38.2595	28.5589	34.6594	29.0619	28.5702	18.3083	29.2856	32.0667	30.7661	33.1049	28.0098	0.846093	-0.241086	0.0687696
TRINITY_DN53337_c1_g1_i1	6.87856	7.61031	5.74774	9.31782	8.30541	6.35423	5.69842	5.97642	7.43774	5.85712	4.80295	6.53965	7.36901	6.05205	0.821284	-0.283783	0.0687962
TRINITY_DN42919_c0_g1_i2	63.4833	65.2099	73.3943	78.7779	75.6229	50.8338	70.9453	75.6528	86.6782	72.2378	78.5423	82.9347	67.887	77.8319	1.14649	0.19717	0.0688901
TRINITY_DN40549_c0_g1_i12	1.14643	4.92432	7.22152	7.76485	3.64272	5.63216	5.4135	10.6409	6.0074	12.315	6.4981	7.87731	5.05533	8.12537	1.60729	0.68199	0.0688983
TRINITY_DN49303_c1_g5_i1	79.5333	48.7955	59.0986	57.7422	54.3494	57.9101	55.987	50.8725	54.4957	46.4064	46.7581	46.3721	59.5715	50.1486	0.841822	-0.248349	0.0689022
TRINITY_DN50032_c5_g4_i1	19.4892	44.1696	38.3183	24.9887	40.0699	33.2153	24.0758	28.1329	36.6166	16.9706	17.9404	8.76908	33.3752	22.0842	0.661696	-0.594868	0.0689398
TRINITY_DN32352_c1_g2_i1	38.9785	22.8309	27.1176	27.9535	24.1877	34.9483	28.6346	26.9668	23.7435	22.0768	18.788	16.9436	29.3361	22.8589	0.779208	-0.359709	0.0689902
TRINITY_DN40823_c2_g7_i1	4.72901	9.25174	11.9376	12.4238	2.91418	8.37603	4.84366	2.91533	3.8619	6.45785	2.40147	7.58005	8.27206	4.67671	0.565363	-0.82163	0.0690147
TRINITY_DN54244_c5_g3_i7	15.1901	21.3387	17.8327	12.1414	23.022	9.53134	18.6623	22.8853	17.4501	20.4248	24.156	28.388	16.5094	21.9944	1.33224	0.413754	0.0690154
TRINITY_DN39589_c3_g2_i5	18.0562	38.6484	24.7595	33.6006	31.4731	26.5722	26.4977	32.2144	39.6203	51.9632	34.7507	53.9521	28.8517	39.8331	1.38061	0.464905	0.0690268
TRINITY_DN52438_c3_g2_i1	62.0503	114.751	98.8907	88.6604	113.362	87.8039	96.5882	150.577	82.3872	138.769	171.352	119.646	94.2531	126.553	1.3427	0.42512	0.0690424
TRINITY_DN51500_c1_g3_i1	34.966	39.9914	38.0235	50.2597	38.1757	43.1799	31.9112	38.3366	40.3354	35.2929	33.6206	34.0359	40.766	35.5888	0.873	-0.195957	0.0693637
TRINITY_DN48002_c2_g2_i6	16.7665	18.3543	22.6962	13.9767	4.80839	9.96459	15.6707	7.57985	5.86437	4.50548	6.78063	8.91771	14.4278	8.21978	0.569719	-0.809711	0.0694558
TRINITY_DN35072_c4_g12_i1	114.213	69.2389	81.0579	90.3546	84.5111	109.322	80.7751	74.9239	93.8299	55.5676	75.4345	49.9391	91.4495	71.745	0.784532	-0.349925	0.069464
TRINITY_DN35415_c1_g4_i2	221.977	143.104	153.863	227.722	124.727	211.423	147.019	134.834	161.914	136.516	153.129	103.891	180.469	139.551	0.773266	-0.370931	0.069605
TRINITY_DN48578_c7_g3_i5	39.4084	26.7107	32.5705	32.33	28.2675	41.0137	31.4838	28.8618	31.6104	27.7838	23.7322	21.5511	33.3835	27.5038	0.823876	-0.279366	0.0696195
TRINITY_DN53959_c2_g5_i3	17.7696	15.5191	18.1275	20.0474	18.505	23.1063	10.2572	19.2412	15.8767	14.5677	14.8326	18.1327	18.8458	15.4847	0.82165	-0.2835	0.0699185
TRINITY_DN51189_c3_g1_i4	7.45177	6.11809	5.89512	5.64716	9.03395	8.23162	5.84088	4.51876	7.00864	3.90475	6.78063	5.05337	7.06295	5.51784	0.781237	-0.354035	0.0699426
TRINITY_DN51309_c1_g1_i9	263.965	279.492	142.515	253.134	153.431	314.39	153.857	160.343	223.847	174.662	129.397	182.07	234.488	170.696	0.727953	-0.458071	0.0701928
TRINITY_DN48929_c1_g1_i7	4.2991	7.46108	4.42134	5.64716	4.51698	5.0545	4.13136	3.64416	3.4328	4.05493	4.80295	4.75611	5.23336	4.13705	0.790515	-0.337367	0.0702647
TRINITY_DN46433_c2_g1_i21	6.01874	10.744	8.54793	9.17664	8.74253	6.20982	9.25993	10.7867	10.0123	10.3626	8.33452	10.9985	8.23994	9.9591	1.20864	0.272926	0.0703162
TRINITY_DN42208_c4_g3_i1	152.331	209.656	175.085	160.944	208.364	127.951	185.484	252.613	119.433	332.354	265.292	293.69	172.389	241.478	1.40077	0.486162	0.0703328
TRINITY_DN52350_c3_g5_i2	265.541	312.918	263.217	238.31	290.252	167.809	282.214	302.903	254.313	347.222	311.203	416.457	256.341	319.052	1.24464	0.3157	0.0705
TRINITY_DN50885_c4_g1_i5	3.86919	5.5212	4.12659	5.3648	5.68265	4.18801	3.98889	3.64416	4.43404	2.70329	2.96653	5.05337	4.79207	3.79838	0.792638	-0.333723	0.0706965
TRINITY_DN54127_c8_g3_i1	373.592	243.828	128.366	444.29	151.829	125.207	460.86	299.258	714.309	353.53	258.653	433.698	244.519	420.051	1.71787	0.780546	0.070905
TRINITY_DN38697_c5_g1_i9	3.72588	3.4321	3.83183	3.3883	5.09981	3.0327	5.98334	4.08146	4.00494	4.20511	5.22674	4.31022	3.75177	4.6353	1.2355	0.304673	0.0709418
TRINITY_DN48708_c5_g2_i4	1.43303	4.62587	3.3897	1.83533	3.64272	3.32153	3.27659	4.66453	4.00494	5.25639	3.39031	4.75611	3.04136	4.22481	1.38912	0.472822	0.0709786
TRINITY_DN34321_c0_g3_i2	41.5579	39.9914	46.1293	40.6596	47.2097	49.5341	64.3922	57.5777	51.6351	39.3479	61.732	43.6968	44.1803	53.0636	1.20107	0.264455	0.0709872
TRINITY_DN53121_c0_g7_i1	2.57946	2.53677	4.86348	7.62367	3.78843	3.89919	2.42183	2.1865	2.86067	2.70329	1.69516	3.56708	4.21516	2.57242	0.610277	-0.710908	0.0709965
TRINITY_DN42777_c1_g3_i1	59.6142	50.1385	46.4241	51.3892	47.6468	40.2916	46.8695	53.9336	56.4982	64.8789	57.0703	77.8813	49.2507	59.522	1.20855	0.272983	0.0710068
TRINITY_DN40252_c2_g3_i1	42.1312	45.9603	44.5082	36.5654	42.547	39.5695	32.481	43.7299	28.3206	41.3002	34.892	37.7516	41.8802	36.4126	0.869445	-0.201839	0.0711566
TRINITY_DN35415_c1_g4_i1	179.129	132.36	137.209	192.709	94.7108	181.384	126.79	132.21	133.45	106.329	125.018	83.9751	152.917	117.962	0.771412	-0.374369	0.0711928
TRINITY_DN42072_c0_g2_i3	0.716516	0	0.73689	0.282358	1.16567	0.722072	0.854763	1.16613	1.00123	1.65201	1.41263	0.445885	0.603918	1.08878	1.80285	0.830176	0.0712174
TRINITY_DN52349_c0_g9_i2	43.9941	44.0204	46.1293	46.0244	42.1099	38.5586	43.8778	32.2144	42.91	42.0511	31.0779	37.7516	43.4728	38.3138	0.881329	-0.182213	0.0712226
TRINITY_DN52117_c6_g4_i1	34.2495	22.5325	30.9494	27.1064	18.9422	26.5722	20.6568	23.6142	21.312	21.3259	25.7099	16.0519	26.7254	21.4451	0.802425	-0.31723	0.0712302
TRINITY_DN53366_c1_g4_i3	316.127	485.866	406.174	708.86	416.145	431.221	464.279	521.844	590.156	599.679	720.159	944.979	460.732	640.183	1.38949	0.474521	0.0712694
TRINITY_DN54256_c7_g1_i20	24.7915	4.62587	8.10579	11.7179	16.1737	19.6403	7.97779	9.47482	8.29594	3.75457	11.5836	3.86434	14.1758	7.49184	0.528494	-0.917861	0.0712898
TRINITY_DN49659_c1_g6_i1	171.964	100.575	135.146	188.192	160.863	176.185	122.801	116.613	138.027	116.842	153.553	101.365	155.487	124.867	0.803067	-0.316373	0.0713118
TRINITY_DN54211_c20_g4_i1	1.28973	2.68599	2.35805	2.40004	2.33134	2.16621	2.99167	3.35263	2.43157	2.85347	1.97768	4.45885	2.20523	3.01098	1.36538	0.445487	0.0713903
TRINITY_DN48126_c2_g1_i7	12.0375	11.6393	12.2324	9.459	8.88824	10.8311	15.3857	15.0139	15.3046	12.0146	11.301	9.80948	10.8479	13.1382	1.21113	0.276373	0.0714214
TRINITY_DN45758_c2_g4_i1	935.484	630.909	704.909	727.496	682.063	793.557	649.05	679.855	620.193	606.287	704.055	656.194	745.736	652.606	0.875116	-0.192453	0.0716807
TRINITY_DN47377_c4_g3_i2	31.67	17.7574	29.623	24.7063	20.545	32.06	23.7909	22.7396	25.1739	15.619	12.7137	17.6868	26.0603	19.6206	0.752894	-0.409158	0.0717169
TRINITY_DN45751_c2_g1_i1	13.4705	15.8175	15.9168	19.9062	17.9222	19.9292	14.3885	17.6377	14.3033	14.5677	11.4423	14.7142	17.1604	14.509	0.845491	-0.242186	0.0718149
TRINITY_DN38859_c4_g2_i3	1.43303	0.149222	0.589512	0.705895	1.01996	0.722072	0.997224	3.35263	1.43033	0.750913	1.1301	2.22943	0.769949	1.64844	2.14097	1.07624	0.0718263
TRINITY_DN53575_c1_g2_i27	363.13	373.353	412.806	422.831	459.42	430.355	352.305	371.267	351.433	409.097	393.842	372.909	410.316	375.142	0.914277	-0.129303	0.0720145
TRINITY_DN49064_c1_g3_i9	16.9098	19.2496	18.5696	21.1769	15.1537	19.6403	18.9473	24.4888	18.8804	21.6263	27.9701	19.619	18.45	21.922	1.18818	0.248576	0.0720282
TRINITY_DN34319_c2_g2_i23	11.7509	6.56575	6.48463	7.20013	6.11977	9.53134	7.55041	4.81029	6.4365	3.75457	7.48695	3.26983	7.94208	5.55142	0.698988	-0.51407	0.0721535
TRINITY_DN49464_c1_g1_i2	12.4674	9.10252	10.7586	12.7061	11.9481	12.1308	10.6845	14.4309	13.5882	15.7692	11.5836	14.8628	11.5189	13.4865	1.17082	0.226407	0.0722422
TRINITY_DN40912_c5_g7_i2	159.64	178.768	206.182	175.344	155.326	168.82	153.715	160.052	155.477	154.388	174.46	144.17	174.013	157.044	0.90248	-0.147974	0.0723064
TRINITY_DN51882_c0_g5_i1	8.45489	5.67042	5.01085	2.54122	3.93414	8.52044	3.84643	4.37299	3.0037	3.75457	4.23789	2.52668	5.68866	3.62371	0.637006	-0.64748	0.0723505
TRINITY_DN52474_c3_g1_i1	10.891	12.2362	7.95841	9.88253	9.17966	6.49864	10.9695	14.2851	8.00987	11.7142	12.7137	16.795	9.44108	12.4146	1.31495	0.394146	0.0724279
TRINITY_DN34955_c2_g1_i2	40.2682	36.8578	47.0136	35.4359	42.8384	42.6022	37.6096	34.5466	34.328	37.2453	30.9366	42.2105	40.836	36.1461	0.885152	-0.176014	0.0724729
TRINITY_DN45701_c5_g1_i12	28.804	48.6463	38.0235	39.1066	45.6069	45.0573	44.1628	46.9368	46.7719	45.5053	54.6688	46.818	40.8741	47.4773	1.16155	0.216144	0.0726571
TRINITY_DN36159_c4_g5_i4	6.16204	5.5212	7.3689	6.77659	5.68265	4.18801	7.55041	6.99679	5.5783	8.71059	6.35684	9.21496	5.9499	7.40132	1.24394	0.313265	0.0726573
TRINITY_DN33061_c2_g1_i15	16.6232	12.087	13.1166	16.3768	12.2395	13.2861	11.9667	12.2444	11.5857	9.46151	13.7025	12.6334	13.9549	11.9324	0.855069	-0.225609	0.0727374
TRINITY_DN51701_c1_g1_i4	7.88168	12.9823	10.4638	15.3885	10.7825	12.1308	7.40795	11.3698	7.00864	8.41023	9.88842	10.404	11.6049	9.0815	0.782555	-0.353406	0.072766
TRINITY_DN48200_c3_g4_i1	49.153	54.3167	59.5407	43.7655	48.8125	53	45.5874	40.6688	50.9199	46.2563	43.3678	49.3446	51.4314	46.0241	0.894864	-0.160115	0.0728563
TRINITY_DN35689_c6_g1_i1	36.1124	40.7375	38.0235	34.8712	42.8384	44.9128	37.0397	33.9636	39.9063	33.3405	36.4459	33.8873	39.5827	35.7639	0.903524	-0.146115	0.0728639
TRINITY_DN53951_c4_g1_i7	626.379	710.146	727.311	651.4	802.127	696.51	880.976	650.701	789.544	784.704	787.542	792.635	702.312	781.017	1.11207	0.153247	0.0729147
TRINITY_DN52022_c4_g6_i2	20.779	21.0403	24.7595	15.5297	22.4392	21.6621	22.6512	22.448	27.7485	25.6812	25.4274	21.4025	21.035	24.2265	1.15172	0.203917	0.0730678
TRINITY_DN42940_c1_g4_i7	413.86	322.02	380.53	511.774	343.29	428.91	313.983	303.777	383.33	307.424	392.429	309.593	400.064	335.089	0.837589	-0.255678	0.0733514
TRINITY_DN38922_c3_g1_i3	9.17141	10.2963	12.8219	11.7179	13.2595	13.2861	13.8187	13.9936	11.2996	12.4652	15.1152	14.8628	11.7588	13.5925	1.15594	0.208822	0.0734133
TRINITY_DN45450_c2_g1_i6	4.72901	6.11809	5.45299	5.78834	4.51698	5.77657	4.27382	3.64416	2.43157	4.05493	4.52042	6.39102	5.397	4.21932	0.78179	-0.354494	0.073422
TRINITY_DN44499_c0_g2_i13	4.72901	42.2297	16.5063	19.9062	28.5589	7.0763	29.0619	29.8821	31.4673	42.8021	22.7434	41.3187	19.8344	32.8793	1.65769	0.728858	0.0735228
TRINITY_DN42565_c1_g5_i2	0.42991	0.89533	3.3897	2.25886	0	2.31063	1.99445	3.20686	3.0037	3.4542	2.26021	2.37805	1.5474	2.71625	1.75536	0.803863	0.073579
TRINITY_DN45481_c4_g3_i1	0.85982	1.79066	1.76854	1.27061	0.582836	1.29973	1.85199	1.3119	1.85943	3.30402	1.27137	2.37805	1.26203	1.99613	1.58168	0.653006	0.0736366
TRINITY_DN47143_c3_g9_i3	40.4115	64.7622	45.5398	48.2832	50.7067	48.9564	57.6965	49.8521	55.497	65.0291	60.6019	57.0733	49.7767	57.625	1.15767	0.211257	0.0736416
TRINITY_DN45699_c3_g1_i5	14.3303	18.205	16.5063	13.8355	15.4451	18.0518	19.0897	20.6988	22.1702	19.9743	15.3977	15.4574	16.0624	18.798	1.17031	0.226868	0.0736782
TRINITY_DN34867_c6_g3_i1	32.5298	34.4702	37.434	38.5419	34.8244	38.2698	33.1933	34.1093	31.1813	34.9926	28.8177	36.1167	36.0117	33.0685	0.918271	-0.123129	0.0737412
TRINITY_DN46515_c10_g2_i2	36.1124	46.2587	47.0136	40.236	47.9382	40.7248	56.5568	43.5842	40.9076	54.8167	48.5945	52.0199	43.0473	49.4133	1.14788	0.198953	0.073964
TRINITY_DN38124_c3_g5_i3	6.73525	2.98443	5.89512	3.67066	10.0539	8.23162	4.7012	4.08146	4.14797	2.40292	5.50926	2.0808	6.26183	3.8206	0.610141	-0.708526	0.0739791
TRINITY_DN44789_c3_g1_i2	76.9538	69.8358	87.3952	70.4483	67.9003	101.956	79.0656	62.2423	59.0728	65.0291	63.9922	71.193	79.0817	66.7658	0.844264	-0.244173	0.0739884
TRINITY_DN47902_c0_g3_i1	62.6235	12.2362	17.8327	15.1062	17.0479	43.3243	12.679	11.8071	10.1554	9.16114	18.788	2.97257	28.0285	10.9272	0.38986	-1.35713	0.0739964
TRINITY_DN45257_c1_g1_i14	2.00625	1.19377	0.884268	1.41179	0.728544	1.15531	1.56707	1.16613	1.7164	2.70329	1.69516	3.86434	1.22999	2.11873	1.72256	0.771159	0.0740374
TRINITY_DN50733_c3_g3_i1	10.6044	7.16264	9.72695	14.6826	12.2395	10.8311	8.26271	8.16292	9.72627	9.01096	8.19326	9.21496	10.8745	8.76185	0.805721	-0.311753	0.0740718
TRINITY_DN41690_c2_g1_i5	7.30847	9.55019	10.3165	12.1414	8.74253	8.52044	10.6845	10.6409	12.4439	15.3186	13.2787	8.47182	9.42992	11.8064	1.25202	0.323581	0.0740819
TRINITY_DN42077_c4_g1_i20	63.34	44.9157	39.6447	40.0948	57.4093	57.0437	38.1794	50.2894	40.3354	30.4871	48.5945	28.2394	50.408	39.3542	0.780713	-0.3568	0.0741526
TRINITY_DN47076_c1_g2_i5	20.0625	22.234	23.8752	19.6239	18.9422	21.0845	20.3719	16.6174	20.0247	18.923	20.6244	15.4574	20.9704	18.6698	0.890293	-0.16713	0.0741682
TRINITY_DN32989_c2_g1_i8	12.6107	14.1761	21.5172	18.6356	15.1537	18.6294	11.5393	12.8274	14.8755	16.6703	13.42	12.782	16.7871	13.6858	0.815253	-0.294553	0.074284
TRINITY_DN39913_c1_g5_i1	4.5857	10.744	6.92677	6.77659	8.30541	8.95369	8.83255	8.89175	8.00987	12.0146	9.88842	11.7416	7.71535	9.89648	1.2827	0.358587	0.0742936
TRINITY_DN45031_c2_g1_i1	32.8164	30.1428	33.3074	28.0946	28.5589	39.2807	30.3441	24.1972	32.6116	28.8351	24.8623	24.9696	32.0335	27.6366	0.862742	-0.212801	0.0743033
TRINITY_DN32192_c1_g1_i2	391.361	232.04	536.309	307.347	563.456	427.466	57.9814	206.405	351.29	78.8459	489.759	255.641	409.663	239.987	0.585816	-0.771407	0.0743382
TRINITY_DN52427_c3_g3_i1	81.8262	73.5663	100.07	72.1425	82.4712	114.809	82.912	69.2391	73.3761	58.1207	83.769	60.3431	87.4809	71.2933	0.814959	-0.294974	0.0745477
TRINITY_DN53345_c5_g6_i1	68.7856	299.936	221.214	351.536	237.36	104.556	396.468	284.245	437.396	315.984	153.977	498.054	213.898	347.687	1.62548	0.700818	0.07458
TRINITY_DN50218_c5_g1_i6	7.30847	7.46108	9.57957	8.61192	8.1597	9.24252	17.3802	12.5359	9.29717	7.35895	12.5724	9.21496	8.39388	11.3933	1.35733	0.440582	0.0747618
TRINITY_DN46699_c2_g1_i1	11.321	18.205	17.0959	17.0827	18.0679	22.673	17.2377	19.5327	20.7398	21.9267	21.7545	26.9017	17.4076	21.3489	1.22641	0.294078	0.0749079
TRINITY_DN39196_c4_g2_i2	149.609	260.69	191.297	214.592	217.252	195.826	205.713	230.165	241.154	261.468	228.846	291.46	204.878	243.135	1.18673	0.24697	0.0751133
TRINITY_DN31026_c0_g1_i1	2.43616	9.25174	7.3689	12.5649	8.74253	6.93189	8.54763	18.2208	6.57954	15.7692	9.88842	21.8484	7.88269	13.4757	1.70952	0.77163	0.0751349
TRINITY_DN50618_c0_g1_i1	1.00312	1.04455	1.91591	0.847074	1.6028	1.73297	0.569842	1.3119	1.14427	0.300365	0.706316	1.18903	1.35774	0.870286	0.640982	-0.629274	0.0753516
TRINITY_DN40257_c4_g2_i1	1.86294	2.83521	1.47378	1.27061	1.89422	1.87739	1.28214	2.6238	2.5746	3.00365	3.39031	2.67531	1.86902	2.59164	1.38663	0.468955	0.075358
TRINITY_DN31678_c1_g6_i1	15.6201	15.6683	17.2432	15.1062	15.2994	14.297	16.2405	12.3901	14.3033	15.7692	11.301	12.3362	15.539	13.7234	0.883157	-0.179047	0.0754575
TRINITY_DN32961_c3_g4_i1	92.7172	57.898	71.6257	93.4605	80.2856	103.978	65.9592	58.4523	93.5438	57.2196	62.297	55.7357	83.3276	65.5346	0.78647	-0.346451	0.0757702
TRINITY_DN48992_c0_g3_i3	5.73213	4.47665	8.54793	6.35306	4.51698	5.77657	5.69842	4.37299	3.8619	5.25639	3.39031	4.45885	5.90055	4.50648	0.763739	-0.388088	0.0758022
TRINITY_DN53898_c3_g2_i1	5.15892	4.32743	5.74774	2.96476	3.2056	5.77657	3.41905	3.64416	4.57707	2.70329	3.24905	2.67531	4.53017	3.37799	0.745665	-0.419997	0.0758088
TRINITY_DN52128_c5_g1_i5	29.9504	36.5593	34.7812	34.3065	26.8104	23.6839	26.3552	27.2583	25.1739	31.8387	21.472	24.2264	31.0153	26.0541	0.84004	-0.251439	0.0759239
TRINITY_DN53577_c2_g1_i7	42.991	48.3478	63.9621	49.695	49.6867	53.1445	43.308	46.0622	50.0617	37.0951	49.3008	39.5352	51.3045	44.2272	0.862052	-0.213839	0.075953
TRINITY_DN36837_c6_g2_i1	2.14955	1.64144	2.80018	1.27061	1.16567	1.58856	4.98612	3.64416	2.28853	1.80219	2.82526	1.78354	1.76934	2.8883	1.63242	0.70398	0.0761863
TRINITY_DN33298_c2_g1_i23	12.8973	13.1315	10.7586	10.7296	13.4052	9.82017	14.6734	26.3837	8.29594	15.7692	25.5686	14.8628	11.7904	17.5923	1.49209	0.576795	0.0762312
TRINITY_DN45681_c2_g1_i1	7.30847	6.71498	6.92677	5.3648	9.03395	9.67576	6.69565	5.68489	7.00864	6.15749	6.07431	4.90474	7.50412	6.08762	0.811237	-0.300465	0.0763424
TRINITY_DN50177_c3_g8_i1	23.645	18.5035	18.717	20.8945	18.505	25.2725	17.8076	17.9293	21.598	16.6703	18.3642	16.3491	20.9229	18.1197	0.866024	-0.207304	0.0764822
TRINITY_DN37046_c4_g1_i13	10.6044	9.10252	8.99006	9.459	8.30541	6.93189	10.5421	8.74599	12.0148	10.2124	9.04084	13.8224	8.89889	10.7298	1.20574	0.269114	0.0765991
TRINITY_DN54207_c3_g2_i3	1.43303	0	0.442134	1.27061	1.74851	1.87739	2.27937	1.7492	1.00123	2.25274	2.684	1.48628	1.12861	1.9088	1.69128	0.745513	0.0766522
TRINITY_DN50939_c1_g2_i6	50.7294	21.1895	55.2668	28.2358	61.3434	56.0328	6.69565	20.4073	40.6215	7.20877	49.1596	31.9551	45.4663	26.008	0.572028	-0.805212	0.0766944
TRINITY_DN43898_c2_g5_i1	15.6201	16.4144	17.9801	13.2708	19.0879	13.7194	12.2516	13.5563	13.016	12.4652	17.9404	8.47182	16.0154	12.9502	0.808609	-0.305421	0.0768734
TRINITY_DN53565_c3_g4_i2	164.226	113.707	153.715	149.932	121.521	147.591	139.611	117.779	139.887	90.2598	127.561	91.2578	141.782	117.726	0.83033	-0.26813	0.0769553
TRINITY_DN41541_c2_g1_i4	0.85982	2.83521	2.21067	1.12943	2.03992	2.0218	3.13413	3.78993	1.57337	2.10256	3.8141	2.37805	1.84948	2.79869	1.51323	0.596625	0.0769658
TRINITY_DN49036_c2_g5_i1	14.187	14.4745	15.1799	15.2473	12.8224	15.5967	16.5254	19.97	12.1578	18.3223	16.2453	18.1327	14.5847	16.8922	1.15822	0.211368	0.0770056
TRINITY_DN50667_c4_g4_i1	14.3303	18.8019	11.2007	19.6239	14.1338	15.1635	17.95	18.075	15.4476	19.9743	18.3642	21.997	15.5424	18.6347	1.19896	0.261177	0.0770117
TRINITY_DN35557_c6_g7_i3	1.14643	1.19377	1.91591	1.41179	1.45709	0.722072	1.70953	1.7492	1.2873	1.65201	2.11895	1.63491	1.30784	1.69198	1.29372	0.368312	0.0770171
TRINITY_DN53766_c7_g4_i6	365.997	266.062	323.642	298.876	257.03	331.864	292.044	237.454	303.088	258.164	243.679	272.139	307.245	267.761	0.87149	-0.198438	0.0772532
TRINITY_DN53649_c0_g1_i1	12.4674	13.5792	15.9168	17.0827	12.3853	15.7412	9.4024	9.91212	14.8755	14.1172	11.301	13.0793	14.5287	12.1146	0.833836	-0.262184	0.0772682
TRINITY_DN49955_c1_g9_i1	9.02811	8.05797	7.07415	6.49424	7.43115	7.65396	7.26549	5.68489	7.2947	6.00731	6.21558	7.58005	7.62326	6.67467	0.875566	-0.191042	0.077323
TRINITY_DN49715_c4_g2_i2	32.6731	22.0848	27.1176	27.9535	19.6707	26.5722	24.7881	25.3634	18.1652	16.6703	21.3307	21.997	26.012	21.3858	0.822152	-0.282336	0.0773386
TRINITY_DN38918_c4_g2_i6	47.5767	32.0827	35.8129	44.4714	28.8504	38.8474	26.925	31.9228	37.6178	21.9267	35.7396	28.9825	37.9402	30.5191	0.804399	-0.313775	0.0773811
TRINITY_DN35699_c0_g2_i11	11.6076	5.5212	5.15823	6.63542	7.13974	9.96459	12.1091	6.99679	12.5869	8.10986	11.4423	11.4444	7.67112	10.4482	1.36202	0.444663	0.0774051
TRINITY_DN37544_c2_g1_i4	17.7696	26.5615	34.6338	31.3417	28.4132	36.6812	28.6346	33.5263	37.9039	35.1427	38.9886	39.2379	29.2335	35.5723	1.21683	0.282977	0.0774517
TRINITY_DN47824_c1_g1_i5	10.3178	6.26731	9.4322	9.459	10.6367	12.8529	6.41072	8.45445	7.7238	6.30767	10.3122	7.13416	9.82766	7.72384	0.785928	-0.346655	0.0775575
TRINITY_DN46934_c8_g2_i6	1.57634	1.64144	2.21067	2.54122	2.76847	2.0218	2.70675	3.49839	2.86067	2.40292	3.24905	1.78354	2.12666	2.75022	1.29321	0.368889	0.077655
TRINITY_DN51097_c2_g2_i2	3.29597	4.62587	0.884268	2.11769	3.78843	1.15531	4.98612	8.89175	4.57707	2.10256	10.736	2.67531	2.64459	5.66147	2.14077	1.09456	0.0776767
TRINITY_DN31659_c1_g7_i1	1.86294	1.49222	1.47378	1.41179	2.47705	1.58856	1.42461	0.291533	1.85943	0.150183	1.69516	0.891771	1.71772	1.05211	0.612505	-0.691188	0.0777071
TRINITY_DN41916_c2_g1_i2	24.7915	29.6951	29.9177	28.2358	30.3074	28.7384	28.6346	33.3805	26.1751	38.4468	32.6318	39.5352	28.6143	33.134	1.15795	0.21126	0.0777724
TRINITY_DN38498_c2_g2_i3	6.87856	6.41653	6.63201	8.61192	6.84832	6.64306	7.40795	9.47482	11.5857	7.35895	6.4981	9.66085	7.00507	8.6644	1.23688	0.305524	0.077824
TRINITY_DN50990_c3_g6_i1	8.7415	8.50564	8.6953	10.7296	7.13974	8.95369	7.55041	6.26796	7.86684	6.30767	8.89958	8.32319	8.79424	7.53594	0.856917	-0.222174	0.0778698
TRINITY_DN46385_c0_g1_i9	1.86294	1.19377	3.97921	3.10594	2.76847	3.17711	3.41905	3.78993	2.86067	6.9084	3.95537	3.56708	2.68124	4.08342	1.52296	0.601641	0.0778811
TRINITY_DN47152_c2_g1_i8	11.321	8.9533	6.18988	7.90603	10.6367	10.5422	9.97224	7.43409	7.86684	4.20511	7.20442	5.35062	9.25819	7.00555	0.756687	-0.40042	0.0779869
TRINITY_DN39350_c5_g1_i2	60.474	55.6597	54.2351	77.0838	55.9522	49.8229	84.6216	71.8629	71.2306	56.0181	86.7356	59.0055	58.8713	71.579	1.21586	0.281954	0.0779951
TRINITY_DN45286_c0_g5_i1	4.15579	4.32743	7.66366	5.08245	4.37127	5.48774	3.13413	3.64416	3.4328	2.70329	4.80295	5.35062	5.18139	3.84466	0.742013	-0.428347	0.0780009
TRINITY_DN48064_c4_g1_i8	52.0191	43.722	54.2351	55.7657	38.7586	59.4987	31.4838	41.5434	56.9273	48.3588	28.6764	30.4688	50.6665	39.5764	0.781116	-0.356396	0.0780962
TRINITY_DN50965_c1_g1_i3	9.74462	13.2807	14.7378	14.2591	15.008	15.4523	16.098	15.8885	20.3107	14.7179	14.4088	15.4574	13.7471	16.1469	1.17457	0.232034	0.0782939
TRINITY_DN33655_c4_g1_i2	4.01249	5.67042	5.30561	5.64716	5.68265	5.63216	5.4135	6.55949	6.4365	5.10621	8.89958	6.68828	5.32508	6.51726	1.22388	0.291319	0.0783393
TRINITY_DN51598_c2_g1_i1	32.8164	42.379	35.9602	28.5182	42.2556	34.515	35.1878	42.2723	41.7658	43.1024	44.7804	39.981	36.0741	41.1816	1.14158	0.191135	0.0783923
TRINITY_DN54122_c18_g1_i2	72.3681	90.2791	72.3626	108.849	81.0141	73.0736	113.256	94.6024	96.6906	81.6994	90.9735	111.917	82.9911	98.1899	1.18314	0.242545	0.0784673
TRINITY_DN32373_c0_g10_i3	4.5857	4.62587	4.42134	3.24712	5.68265	5.0545	3.27659	8.16292	5.29224	6.9084	11.1598	6.24239	4.60286	6.84039	1.48612	0.570204	0.0784707
TRINITY_DN33646_c4_g1_i5	55.1718	67.299	49.8138	52.801	67.3175	52.8556	62.6826	75.0697	58.7867	72.8386	56.5052	89.3257	57.5431	69.2014	1.2026	0.265995	0.0789099
TRINITY_DN33276_c1_g1_i2	17.6263	19.1004	21.6646	20.6121	16.9022	12.9973	13.3913	21.865	22.1702	31.0878	24.4385	31.0633	18.1505	24.0027	1.32243	0.402504	0.0789218
TRINITY_DN47841_c6_g1_i10	2.43616	3.73054	2.35805	2.25886	2.76847	2.74387	2.70675	3.35263	3.14673	3.90475	2.82526	4.31022	2.71599	3.37439	1.24242	0.310958	0.0791773
TRINITY_DN35684_c3_g5_i1	9.45801	15.0714	12.5271	16.2356	16.7565	12.8529	14.9584	21.1361	10.4414	21.6263	19.4943	19.9162	13.8169	17.9288	1.2976	0.375131	0.0792736
TRINITY_DN49368_c1_g1_i9	2.72276	4.92432	4.86348	6.21188	7.72257	2.88829	4.98612	8.01715	3.57584	8.26004	10.5947	10.1067	4.88888	7.5901	1.55252	0.632454	0.079294
TRINITY_DN33776_c0_g5_i8	5.30222	7.31186	4.7161	5.92952	11.0739	5.63216	9.25993	21.5734	3.14673	12.4652	30.6541	11.1471	6.66096	14.7077	2.20805	1.14096	0.0794281
TRINITY_DN51452_c1_g1_i8	47.1468	31.9334	33.3074	36.8477	31.1817	46.7902	23.3635	37.1704	23.4575	26.282	34.892	35.5222	37.8679	30.1146	0.795254	-0.330518	0.0796485
TRINITY_DN46164_c2_g2_i15	76.3806	66.1052	79.5841	79.7662	69.3574	76.2508	86.1886	77.5477	80.2417	77.3441	79.2486	78.0299	74.5741	79.7668	1.06963	0.0970733	0.0796732
TRINITY_DN52687_c3_g1_i7	52.8789	28.5013	37.5814	49.695	37.1558	48.2344	37.4671	25.8007	44.6264	24.63	30.7954	33.2928	42.3411	32.7687	0.773921	-0.369563	0.079686
TRINITY_DN36227_c1_g4_i3	5.15892	1.64144	21.9593	19.6239	6.5569	11.6976	20.3719	3.35263	28.7497	28.9852	17.9404	29.7257	11.1063	21.5209	1.93772	0.952929	0.0797675
TRINITY_DN46501_c4_g3_i2	57.0347	58.0472	55.8563	55.6245	57.1179	57.6213	56.2719	60.7846	57.9285	61.1243	60.4606	72.6793	56.8837	61.5415	1.08188	0.113441	0.079924
TRINITY_DN47692_c3_g2_i16	236.45	224.579	254.964	225.463	238.525	195.826	257.426	273.312	272.479	228.578	263.314	222.348	229.301	252.91	1.10296	0.1414	0.0800133
TRINITY_DN49316_c2_g2_i5	26.0812	15.6683	21.6646	21.0357	15.1537	23.1063	20.3719	16.1801	20.0247	13.3663	14.5501	11.7416	20.4516	16.0391	0.784246	-0.350077	0.0800794
TRINITY_DN36020_c2_g3_i9	24.7915	27.7552	31.2441	29.5064	24.4791	25.5613	25.2155	27.9872	26.7472	20.4248	21.3307	21.5511	27.2229	23.8761	0.877058	-0.188956	0.0800832
TRINITY_DN53881_c7_g1_i11	5.01561	7.16264	6.92677	4.09419	6.99403	6.64306	5.12858	4.81029	3.57584	4.95603	5.08547	6.09377	6.13938	4.94166	0.804912	-0.311684	0.0802594
TRINITY_DN52124_c1_g2_i7	5.01561	55.6597	28.0018	38.9654	37.7386	9.67576	43.0231	44.1672	44.1973	66.0804	30.2303	55.8843	29.1762	47.2638	1.61995	0.695662	0.0802594
TRINITY_DN53708_c6_g2_i6	136.711	113.408	126.008	122.402	109.573	128.818	124.226	112.969	106.274	97.1682	124.029	95.1222	122.82	109.965	0.895331	-0.159423	0.0804754
TRINITY_DN31977_c5_g2_i1	475.767	261.287	375.519	376.101	266.502	447.829	303.014	280.892	372.459	234.886	288.883	232.306	367.167	285.407	0.77732	-0.363389	0.0805946
TRINITY_DN33845_c7_g1_i7	196.325	225.474	205.445	245.369	276.555	260.812	221.526	293.574	288.927	242.245	303.433	274.517	234.997	270.704	1.15195	0.204062	0.0806574
TRINITY_DN51452_c1_g1_i5	36.399	19.6973	25.9385	24.0004	27.1019	32.3488	19.6596	24.1972	16.4488	20.575	26.4162	24.6723	27.581	21.9949	0.797465	-0.32645	0.0807927
TRINITY_DN50329_c1_g1_i4	13.6138	0.89533	0.884268	0.282358	5.24552	2.16621	13.2488	8.89175	18.0222	5.25639	6.4981	5.49925	3.84792	9.56942	2.48691	1.30998	0.0808203
TRINITY_DN39928_c5_g1_i6	28.804	19.1004	24.4648	20.3298	23.7505	27.7275	21.3691	20.5531	21.312	18.7728	23.5909	17.6868	24.0295	20.5474	0.855093	-0.225496	0.0809877
TRINITY_DN22827_c0_g1_i2	24.7915	3.87976	12.8219	12.1414	5.24552	8.37603	1.42461	0.728832	1.85943	1.05128	14.5501	3.71571	11.2093	3.88833	0.346883	-1.52193	0.0810665
TRINITY_DN48083_c4_g4_i2	2.72276	0.596887	1.47378	0.988253	3.49701	1.73297	0.142461	0.874599	1.43033	0.750913	0.847579	1.33766	1.83528	0.897257	0.488894	-1.01971	0.0810774
TRINITY_DN44434_c1_g1_i2	11.4643	8.9533	13.8535	9.31782	9.9082	12.2752	9.11747	9.76635	10.7275	8.56041	9.60589	7.58005	10.9621	9.22628	0.841656	-0.247859	0.0812166
TRINITY_DN50432_c3_g2_i1	32.5298	15.9667	49.6664	36.1418	21.2735	28.0164	13.2488	16.4716	13.5882	25.2307	26.9813	24.3751	30.5991	19.9826	0.653045	-0.614583	0.0813286
TRINITY_DN54212_c5_g1_i14	0.85982	1.19377	2.21067	3.52948	0.874253	0.722072	2.42183	0.728832	2.5746	7.20877	3.24905	5.49925	1.56501	3.61372	2.30907	1.19491	0.0813843
TRINITY_DN43706_c6_g3_i4	0.42991	11.1916	9.4322	3.52948	4.22556	11.2643	1.42461	1.7492	3.0037	1.05128	2.40147	6.68828	6.67885	2.71976	0.407219	-1.29052	0.0814472
TRINITY_DN47205_c3_g2_i4	10.0312	13.5792	7.81104	8.47074	8.1597	9.67576	14.8159	11.3698	11.0136	12.7655	11.0185	9.80948	9.62127	11.7988	1.22632	0.294279	0.0817063
TRINITY_DN49750_c1_g4_i4	12.754	12.6838	10.6112	10.0237	10.7825	7.94279	9.11747	7.87139	10.1554	8.56041	9.04084	10.404	10.7997	9.19158	0.851098	-0.231978	0.0818687
TRINITY_DN46775_c6_g1_i2	4.4424	7.16264	7.22152	10.8708	6.11977	3.0327	5.69842	7.43409	9.72627	14.5677	10.4535	22.5915	6.47497	11.7452	1.81395	0.856516	0.0819986
TRINITY_DN52149_c4_g4_i3	77.8137	77.7445	87.9847	111.39	102.433	129.684	60.1183	55.6828	89.825	100.773	74.0219	79.5162	97.8418	76.6561	0.78347	-0.352114	0.0820498
TRINITY_DN51690_c1_g7_i2	17.7696	28.5013	17.3906	18.7768	16.3194	18.6294	29.0619	24.9261	21.7411	22.9779	19.2118	26.3072	19.5645	24.0377	1.22864	0.297011	0.0820748
TRINITY_DN53335_c3_g1_i8	288.756	390.364	298.293	356.759	317.354	233.518	272.812	361.792	367.024	444.541	391.44	520.051	314.174	392.943	1.25072	0.322721	0.0823178
TRINITY_DN50850_c1_g6_i2	19.6325	8.20719	34.0443	47.8597	12.6767	35.8147	29.7743	71.134	40.7645	69.8349	20.2006	48.6015	26.3725	46.7183	1.77148	0.82413	0.0823776
TRINITY_DN48645_c1_g1_i4	106.618	32.3811	20.6329	36.4242	63.0919	64.842	38.037	23.3226	29.0358	28.8351	30.6541	24.6723	53.9983	29.0928	0.538773	-0.891849	0.0823846
TRINITY_DN44835_c6_g1_i4	14.0437	3.4321	11.7902	5.92952	9.03395	11.842	9.68732	4.66453	8.72504	3.00365	3.10779	2.97257	9.34525	5.36015	0.573569	-0.799061	0.0824033
TRINITY_DN36267_c3_g1_i1	16.6232	14.7729	14.8852	18.4945	17.6308	13.4305	19.5171	29.8821	12.0148	23.4285	35.7396	17.2409	15.9728	22.9705	1.4381	0.523657	0.0824513
TRINITY_DN38761_c1_g5_i1	6.01874	6.56575	8.84268	6.91777	6.5569	6.93189	8.12025	9.47482	7.43774	7.50913	7.34568	12.4848	6.97229	8.72873	1.25192	0.323098	0.0824593
TRINITY_DN32633_c3_g3_i3	172.68	169.516	178.18	183.109	184.905	165.932	193.176	189.205	200.39	186.377	198.475	161.856	175.72	188.246	1.07128	0.099354	0.0826525
TRINITY_DN49426_c5_g1_i1	48.8664	35.2163	40.6763	40.236	44.2955	42.4578	42.8806	45.4791	53.0654	59.9229	41.3901	48.3042	41.9581	48.5071	1.15608	0.208923	0.0826967
TRINITY_DN48536_c2_g2_i3	26.2245	34.4702	36.8445	34.3065	39.4871	35.0927	28.2072	34.6924	27.3194	30.1867	30.6541	31.0633	34.4043	30.3539	0.88227	-0.180592	0.0827503
TRINITY_DN34465_c5_g2_i8	2.00625	8.9533	3.3897	7.90603	6.26548	7.94279	5.27104	2.33226	3.0037	3.4542	4.80295	3.41845	6.07726	3.71377	0.611093	-0.706887	0.082776
TRINITY_DN35112_c6_g1_i4	14.7602	12.087	17.6854	17.2238	10.0539	18.3406	13.6762	10.4952	11.8718	12.0146	10.5947	14.1197	15.0252	12.1287	0.807226	-0.308865	0.0828459
TRINITY_DN53448_c4_g2_i2	106.331	81.475	75.8997	82.1662	79.8485	77.4061	83.3394	80.4631	74.8065	64.2782	70.349	64.802	83.8544	73.0064	0.870632	-0.199781	0.0828508
TRINITY_DN31825_c7_g1_i7	16.7665	15.9667	19.1591	16.0944	11.9481	11.4087	16.098	20.1158	20.7398	15.1684	18.2229	18.4299	15.2239	18.1292	1.19083	0.251871	0.0828926
TRINITY_DN52427_c3_g1_i5	18.3428	18.8019	22.991	17.9297	19.0879	25.9946	16.2405	17.6377	20.0247	15.1684	20.2006	15.1601	20.5247	17.4053	0.848022	-0.237234	0.0829286
TRINITY_DN43651_c0_g3_i1	10.4611	17.1605	15.9168	13.1297	16.7565	12.4196	12.3941	12.9732	10.1554	13.5164	9.88842	12.3362	14.3074	11.8773	0.830151	-0.268174	0.0829817
TRINITY_DN33482_c0_g5_i2	59.4709	44.3188	36.1076	44.4714	34.2416	46.6458	37.752	42.7096	34.042	36.0438	38.141	28.9825	44.2094	36.2785	0.820607	-0.285129	0.0831186
TRINITY_DN54052_c3_g7_i1	369.436	274.269	325.116	439.067	392.977	333.741	271.245	270.688	243.3	358.786	294.251	348.236	355.768	297.751	0.836926	-0.256874	0.0831826
TRINITY_DN49297_c4_g4_i2	3.15267	2.68599	3.83183	3.24712	2.76847	2.59946	1.85199	3.20686	2.71763	3.00365	1.83642	2.0808	3.04759	2.44956	0.803769	-0.314451	0.0831828
TRINITY_DN51373_c1_g6_i5	50.586	57.4504	65.1411	45.6008	61.9263	47.3679	40.3163	41.9807	39.0481	54.5163	56.0815	44.7372	54.6787	46.1133	0.84335	-0.245638	0.0832944
TRINITY_DN54254_c2_g1_i3	16.1933	11.7885	10.906	12.1414	13.2595	9.53134	12.9639	10.0579	7.7238	9.61169	10.0297	10.1067	12.3033	10.0823	0.819476	-0.286791	0.0835434
TRINITY_DN39885_c3_g1_i17	3.29597	3.13366	3.3897	2.54122	4.66268	4.18801	2.42183	2.6238	3.28977	2.70329	3.10779	3.1212	3.53521	2.87794	0.814081	-0.294565	0.0835883
TRINITY_DN53125_c5_g4_i3	13.7571	6.56575	7.66366	11.4355	8.01399	7.94279	7.83533	5.68489	8.29594	7.95968	4.94421	6.09377	9.2298	6.8023	0.736993	-0.440073	0.0836195
TRINITY_DN44943_c6_g6_i2	8.7415	6.41653	7.51628	6.35306	5.53694	5.92099	5.98334	6.70526	8.72504	11.4139	9.1821	9.21496	6.74755	8.53743	1.26526	0.338022	0.0836724
TRINITY_DN51968_c1_g3_i1	33.6763	42.2297	48.7821	41.6478	47.9382	45.7793	57.1267	51.164	52.2072	44.6042	49.4421	42.0618	43.3423	49.4343	1.14056	0.189873	0.0836767
TRINITY_DN51464_c4_g5_i1	13.9004	14.9222	18.1275	19.2004	10.3453	16.3188	10.5421	15.8885	11.8718	13.0659	8.61705	13.6738	15.4691	12.2765	0.793616	-0.333613	0.0837503
TRINITY_DN54088_c1_g3_i4	135.135	96.9941	105.817	143.297	114.527	114.809	88.6105	109.762	82.3872	99.7213	116.542	109.688	118.43	101.118	0.853825	-0.228047	0.0838504
TRINITY_DN44291_c1_g1_i3	162.076	176.38	156.81	161.65	157.511	144.559	158.701	158.302	176.646	180.52	177.426	174.49	159.831	171.014	1.06997	0.0975617	0.0838966
TRINITY_DN33249_c1_g11_i1	90.9976	60.7332	78.9946	74.8249	51.7267	78.8502	76.5013	51.6013	58.9298	54.9668	60.8844	54.6953	72.6879	59.5965	0.819896	-0.286374	0.0840352
TRINITY_DN48770_c6_g2_i1	13.3272	27.9045	18.717	21.7416	24.3334	20.6512	20.3719	21.865	27.3194	35.5933	24.8623	38.0489	21.1125	28.0101	1.32671	0.407418	0.0841695
TRINITY_DN48067_c0_g4_i1	2.86607	9.99785	2.06329	0.988253	2.76847	0.577657	18.0925	6.41372	21.598	5.85712	3.10779	4.45885	3.21027	9.92134	3.0905	1.62433	0.0842595
TRINITY_DN50219_c0_g4_i4	16.7665	14.9222	13.1166	18.4945	15.1537	15.0191	17.0953	15.4512	16.5919	17.5714	20.2006	17.984	15.5788	17.4824	1.12219	0.165947	0.0843716
TRINITY_DN38388_c0_g1_i10	7.16516	4.77509	7.66366	6.77659	4.37127	9.53134	9.25993	7.57985	5.5783	13.2161	8.47579	13.2279	6.71385	9.55631	1.42337	0.507059	0.0846252
TRINITY_DN42371_c3_g3_i4	168.095	239.948	189.381	178.874	274.953	225.142	85.4763	234.101	81.386	155.439	211.471	156.803	212.732	154.113	0.724445	-0.465007	0.0846808
TRINITY_DN49539_c6_g8_i1	22.6419	24.1739	24.0226	21.8828	21.4192	21.6621	22.6512	22.3023	13.7312	21.3259	19.353	20.0648	22.6338	19.9048	0.879428	-0.185262	0.0847527
TRINITY_DN44327_c1_g3_i2	73.3713	26.7107	54.6773	47.5773	29.2875	45.3461	29.3469	52.7675	23.3144	22.9779	23.0259	28.5367	46.1617	29.9949	0.649779	-0.62183	0.0847588
TRINITY_DN49824_c1_g1_i17	6.73525	9.84863	6.33726	9.459	9.47108	4.33243	10.2572	9.91212	8.582	9.61169	11.5836	8.17456	7.69727	9.68685	1.25848	0.331351	0.0848364
TRINITY_DN51018_c1_g1_i10	2.00625	53.7198	43.3291	2.25886	20.2535	39.7139	48.0092	31.9228	40.9076	66.2305	46.0518	44.1426	26.8803	46.2108	1.71913	0.781472	0.0848649
TRINITY_DN46279_c1_g2_i3	1.71964	2.0891	0.884268	0.564716	2.47705	4.47684	3.13413	4.37299	1.7164	2.70329	7.34568	4.1616	2.03527	3.90568	1.919	0.935278	0.084871
TRINITY_DN48438_c3_g4_i3	30.5236	35.8132	30.2125	31.9065	40.5071	33.2153	36.7548	32.5059	41.7658	33.4907	45.0629	43.6968	33.6964	38.8795	1.15382	0.206473	0.0849195
TRINITY_DN47145_c1_g4_i1	18.0562	19.548	8.40055	16.2356	17.7765	14.0082	25.9278	22.0107	13.5882	17.8717	18.6467	24.8209	15.6708	20.4777	1.30674	0.385486	0.0849323
TRINITY_DN51534_c1_g7_i6	12.1808	8.65486	9.87433	11.5767	9.76249	10.3978	13.1064	11.5155	11.0136	12.1648	10.1709	12.1875	10.4078	11.6931	1.12349	0.167197	0.0849388
TRINITY_DN33677_c4_g1_i1	18.0562	1.04455	2.21067	2.96476	2.03992	8.80927	0.569842	0.291533	1.85943	0	0.847579	0.594514	5.85423	0.693817	0.118515	-3.04037	0.0851976
TRINITY_DN41285_c2_g1_i5	16.7665	22.8309	20.0434	12.5649	16.7565	11.842	12.679	11.5155	10.1554	15.4688	14.1263	14.8628	16.8007	13.1346	0.781791	-0.35455	0.0852204
TRINITY_DN50160_c2_g1_i2	27.2276	31.1873	34.3391	31.0594	33.3673	28.8829	30.3441	34.2551	35.1862	31.238	36.4459	35.6708	31.0106	33.8567	1.09178	0.126719	0.0852263
TRINITY_DN36769_c3_g3_i2	29.9504	19.9957	19.4539	32.8947	17.7765	31.7711	21.7965	23.0311	23.3144	14.8681	17.3754	12.9307	25.3071	18.886	0.746275	-0.421851	0.0852847
TRINITY_DN44195_c7_g1_i1	191.74	182.647	234.331	169.274	203.264	255.324	159.556	167.194	229.426	166.102	136.884	167.207	206.097	171.061	0.830005	-0.268771	0.0853074
TRINITY_DN38644_c2_g1_i1	40.5548	37.9023	41.5606	54.4951	40.2157	54.1554	32.1961	32.6517	34.328	38.7471	32.9143	50.2364	44.814	36.8456	0.82219	-0.282695	0.0853097
TRINITY_DN38548_c1_g2_i5	11.1777	16.2652	13.8535	11.1531	9.03395	16.4632	11.3968	7.72562	14.7324	8.71059	7.48695	8.62045	12.9911	9.77882	0.752731	-0.408561	0.0853562
TRINITY_DN51507_c1_g6_i2	4.87231	4.32743	3.53707	5.22362	3.78843	5.0545	4.13136	1.7492	4.291	3.15384	3.24905	4.45885	4.46723	3.50555	0.784726	-0.348491	0.0854339
TRINITY_DN38824_c1_g1_i1	32.3865	22.8309	34.9286	10.7296	38.6129	43.0355	22.0814	24.9261	25.889	14.2674	23.3084	6.53965	30.4207	19.502	0.641077	-0.640509	0.0855027
TRINITY_DN47255_c1_g6_i3	196.325	73.5663	95.9431	128.049	93.2537	119.864	77.3561	82.5038	88.6807	85.0034	72.1855	95.8653	117.834	83.5991	0.709467	-0.495242	0.0855284
TRINITY_DN52713_c1_g5_i3	7.59507	9.40097	8.25317	5.3648	7.72257	6.49864	4.98612	7.72562	5.1492	7.20877	6.35684	4.31022	7.47254	5.95613	0.797069	-0.325927	0.0855514
TRINITY_DN53420_c2_g4_i1	83.6891	85.504	98.0064	140.332	115.839	105.422	136.477	113.552	144.607	121.648	100.156	140.305	104.799	126.124	1.20349	0.267095	0.0856172
TRINITY_DN51077_c1_g4_i1	103.752	67.4482	79.142	105.037	89.9024	109.466	56.8418	80.4631	82.6733	78.9961	89.7021	72.0848	92.4579	76.7935	0.830578	-0.267848	0.085627
TRINITY_DN49947_c3_g1_i14	6.16204	6.56575	3.83183	4.65891	7.28544	5.0545	2.56429	3.93569	1.7164	2.25274	8.052	2.52668	5.59308	3.50797	0.627198	-0.66834	0.0856389
TRINITY_DN49715_c4_g6_i1	32.3865	26.8599	30.5073	28.9417	22.1477	27.0055	24.3608	23.3226	31.1813	23.1281	20.9069	20.3621	27.9748	23.877	0.853518	-0.228279	0.0856827
TRINITY_DN40416_c2_g2_i7	58.0378	41.3344	40.8237	59.0128	56.2436	42.3134	44.1628	42.2723	40.7645	42.8021	47.0406	34.3332	49.6276	41.8959	0.844205	-0.244293	0.0857016
TRINITY_DN31387_c2_g7_i1	6.01874	11.3408	10.3165	6.77659	7.13974	9.24252	6.69565	4.81029	6.0074	7.95968	4.80295	8.32319	8.47248	6.43319	0.759304	-0.396452	0.0857505
TRINITY_DN50856_c6_g2_i1	6.30534	6.11809	6.92677	6.63542	7.43115	8.95369	7.12303	6.12219	6.72257	5.40657	4.09663	5.94514	7.06174	5.90269	0.835868	-0.258007	0.0858183
TRINITY_DN37298_c2_g5_i1	98.306	124.451	120.26	156.003	149.206	116.254	149.868	147.516	112.424	154.388	167.962	202.878	127.413	155.839	1.2231	0.290453	0.0858236
TRINITY_DN46647_c3_g8_i1	13.1839	16.8621	20.9277	18.918	13.6966	18.1962	19.5171	19.8242	16.5919	30.9376	20.4832	21.4025	16.9641	21.4594	1.26499	0.338473	0.085831
TRINITY_DN38041_c1_g1_i10	13.0406	10.4455	9.87433	9.459	10.6367	10.3978	10.5421	8.60022	8.86807	10.5128	8.19326	9.66085	10.6423	9.39621	0.882909	-0.179617	0.0858372
TRINITY_DN53990_c5_g7_i2	27.9441	41.3344	33.0127	38.9654	48.3753	36.3924	47.5818	42.1265	40.9076	44.1537	40.26	46.818	37.6707	43.6413	1.15849	0.212177	0.0859225
TRINITY_DN53182_c2_g3_i7	48.0066	64.9114	57.9196	59.8599	51.8724	39.5695	42.1683	63.5542	62.6486	92.5125	68.9364	97.203	53.6899	71.1705	1.32558	0.406381	0.0859499
TRINITY_DN40480_c0_g3_i1	105.615	116.542	95.0588	92.8958	99.6649	76.1063	107.13	97.5177	109.278	123.15	108.773	114.593	97.6471	110.073	1.12726	0.172798	0.0860599
TRINITY_DN49143_c0_g3_i6	155.197	88.7869	28.5913	56.0481	32.056	34.6594	43.1655	23.7599	19.0234	18.4725	31.9255	25.4155	65.8899	26.9604	0.409174	-1.28851	0.0860723
TRINITY_DN33236_c0_g5_i2	13.4705	19.1004	19.1591	17.7886	22.8763	21.8066	17.2377	17.2004	15.1615	15.619	17.6579	14.8628	19.0336	16.2899	0.855851	-0.224075	0.0861352
TRINITY_DN53217_c4_g8_i1	15.9067	11.7885	10.6112	7.62367	12.3853	16.03	12.679	6.85102	12.1578	7.95968	9.1821	4.90474	12.3909	8.95573	0.722767	-0.466783	0.086341
TRINITY_DN44768_c0_g1_i3	19.3459	12.087	12.8219	14.1179	11.0739	18.485	11.5393	13.9936	13.3021	10.2124	11.7248	8.62045	14.6553	11.5654	0.789167	-0.341069	0.0863591
TRINITY_DN46562_c4_g1_i2	6.44865	9.99785	14.443	11.7179	9.61679	15.7412	9.68732	14.7224	13.3021	22.0768	15.6802	17.5382	11.3276	15.5012	1.36845	0.451528	0.086383
TRINITY_DN37099_c2_g1_i6	18.3428	14.4745	18.4223	18.2121	17.0479	17.6185	15.5282	18.2208	13.7312	17.271	14.2676	13.8224	17.353	15.4735	0.891691	-0.165502	0.0864014
TRINITY_DN40598_c4_g1_i4	18.4861	7.16264	20.1908	11.012	12.6767	20.7957	13.9611	8.89175	16.8779	4.80584	5.50926	4.90474	15.054	9.15845	0.608374	-0.715242	0.0864522
TRINITY_DN31208_c2_g1_i1	6.30534	3.13366	8.99006	7.34131	8.1597	10.9755	1.13968	3.35263	6.57954	2.25274	8.89958	4.45885	7.48426	4.44717	0.594203	-0.747747	0.0864833
TRINITY_DN41279_c10_g1_i1	22.0687	19.2496	19.0118	23.5769	15.008	22.9619	16.5254	18.6581	20.0247	17.5714	14.5501	17.2409	20.3128	17.4284	0.858002	-0.221021	0.0866008
TRINITY_DN42977_c1_g7_i1	4.2991	3.87976	6.18988	4.23537	10.491	7.0763	4.13136	4.08146	2.86067	3.4542	5.79179	3.1212	6.02858	3.90678	0.648043	-0.622443	0.0866188
TRINITY_DN35419_c6_g1_i16	4.4424	6.26731	4.86348	7.34131	3.93414	4.18801	4.84366	3.93569	4.291	4.80584	2.82526	2.67531	5.17278	3.89613	0.753199	-0.407575	0.0867167
TRINITY_DN39164_c6_g2_i7	4.87231	41.4836	16.8011	23.0122	24.7705	7.36513	30.4866	27.9872	31.4673	35.1427	24.0147	34.1845	19.7175	30.5472	1.54924	0.631343	0.0868172
TRINITY_DN48992_c1_g2_i14	0.716516	0.89533	0.73689	0.847074	0.291418	0.577657	0.712303	0.874599	1.14427	1.05128	1.27137	0.594514	0.677481	0.941388	1.38954	0.465786	0.0868299
TRINITY_DN52221_c4_g3_i4	23.0718	10.2963	18.717	14.6826	8.74253	17.1853	15.1008	9.03752	10.0123	10.0622	12.7137	8.02593	15.4493	10.8254	0.700708	-0.512146	0.0869018
TRINITY_DN43203_c1_g1_i8	39.5517	41.4836	50.8454	47.8597	38.3214	26.2834	55.4171	53.4963	28.7497	67.2818	49.7246	65.8424	40.7242	53.4187	1.31172	0.391143	0.0869433
TRINITY_DN46870_c1_g4_i2	4.72901	4.32743	4.86348	4.65891	6.84832	7.94279	3.84643	5.68489	4.291	4.3553	3.95537	3.56708	5.56165	4.28335	0.770157	-0.375626	0.0870803
TRINITY_DN38506_c0_g3_i2	55.6017	48.0494	71.4784	40.5184	69.3574	70.763	53.7076	50.581	43.4822	41.4504	58.7655	30.4688	59.2947	46.4092	0.782688	-0.353104	0.0870821
TRINITY_DN51135_c1_g1_i9	66.2061	64.9114	75.1628	77.7897	64.8405	62.2426	68.9509	76.9647	67.6548	78.3953	76.7059	81.4484	68.5255	75.02	1.09477	0.130514	0.0871188
TRINITY_DN52376_c5_g2_i1	23.645	28.949	25.9385	33.6006	26.9561	32.782	34.6179	32.0686	31.0382	32.1391	29.9478	31.6579	28.6452	31.9116	1.11403	0.155592	0.0871799
TRINITY_DN47890_c4_g1_i12	19.3459	6.71498	11.3481	24.2828	10.7825	12.7085	12.2516	8.45445	8.29594	8.41023	9.60589	7.28279	14.1971	9.05015	0.637464	-0.64887	0.0872832
TRINITY_DN51424_c2_g3_i1	65.3463	66.4037	58.9512	45.3185	59.0121	40.0028	68.2386	72.7375	44.3404	79.1462	68.5126	81.597	55.8391	69.0954	1.2374	0.307209	0.0873033
TRINITY_DN53575_c1_g2_i22	246.195	232.338	252.753	274.876	283.112	262.69	213.263	243.138	203.537	250.354	263.456	241.075	258.661	235.804	0.911634	-0.133486	0.087431
TRINITY_DN35547_c6_g4_i3	5.44552	4.32743	4.12659	4.23537	5.09981	5.34333	4.98612	3.93569	4.57707	4.05493	3.8141	2.97257	4.76301	4.05675	0.85172	-0.230089	0.0875212
TRINITY_DN45100_c2_g10_i1	17.1964	23.7262	14.8852	17.9297	18.0679	13.1417	22.3663	19.8242	21.8841	24.9303	15.1152	24.5237	17.4912	21.4406	1.2258	0.293348	0.0876004
TRINITY_DN53398_c1_g2_i1	46.1436	44.4681	41.4132	44.3302	63.2377	46.5014	43.308	36.4416	39.3342	45.8057	43.0853	38.1975	47.6824	41.0287	0.860459	-0.216737	0.0876802
TRINITY_DN48951_c6_g4_i2	9.17141	11.6393	12.2324	9.60018	9.17966	9.53134	12.1091	13.119	7.43774	16.6703	12.4312	17.6868	10.2257	13.2423	1.29501	0.372054	0.0877612
TRINITY_DN43377_c1_g1_i6	196.182	212.044	224.457	92.0487	320.414	166.221	129.497	141.102	167.349	62.1756	203.278	86.3531	201.894	131.626	0.651953	-0.616966	0.0878597
TRINITY_DN42619_c2_g1_i1	6.44865	16.5636	0.294756	14.965	15.2994	0.866486	20.7992	14.1393	0	33.3405	25.4274	24.2264	9.07298	19.6555	2.16637	1.11367	0.0880494
TRINITY_DN53164_c4_g5_i2	1.28973	0.746108	1.62116	1.69415	1.01996	1.15531	0.284921	0.728832	0.4291	1.05128	1.41263	1.0404	1.2544	0.824527	0.657306	-0.598169	0.0881396
TRINITY_DN48225_c4_g2_i1	18.0562	12.8331	12.085	13.6944	15.1537	20.218	15.1008	10.6409	15.1615	10.2124	10.0297	12.4848	15.3401	12.2717	0.799977	-0.321501	0.088153
TRINITY_DN42600_c2_g2_i8	5.44552	8.05797	6.92677	10.1649	5.68265	7.36513	10.5421	9.47482	9.29717	8.26004	6.21558	12.4848	7.27382	9.37908	1.28943	0.365382	0.0881635
TRINITY_DN47814_c0_g2_i11	30.5236	30.1428	25.9385	24.424	35.9901	33.7929	29.3469	26.821	26.7472	21.6263	28.5352	22.5915	30.1353	25.9447	0.860939	-0.215549	0.0881932
TRINITY_DN46665_c1_g3_i1	11.6076	11.0424	11.4955	10.7296	9.17966	11.6976	10.1147	6.99679	12.0148	8.56041	10.0297	9.06633	10.9587	9.46379	0.863586	-0.21079	0.088226
TRINITY_DN52267_c2_g6_i3	1123.07	627.03	864.372	1005.62	628.588	893.491	775.555	605.66	919.419	571.595	580.026	531.644	857.028	663.983	0.774751	-0.368185	0.088299
TRINITY_DN51852_c0_g3_i2	44.9972	25.9646	38.3183	30.0711	28.7046	46.357	34.7604	28.4245	33.6129	19.6739	26.4162	22.5915	35.7355	27.5799	0.771779	-0.373304	0.0883214
TRINITY_DN50018_c2_g5_i1	81.3962	86.3994	84.0055	84.1427	75.0401	74.8066	75.3616	94.3109	91.3983	91.4612	81.3676	95.5681	80.9651	88.2446	1.08991	0.12413	0.088381
TRINITY_DN45481_c4_g6_i1	44.8539	49.9893	49.2243	47.8597	61.7806	48.6676	58.8362	51.7471	60.3601	59.9229	49.8659	55.587	50.3959	56.0532	1.11226	0.153448	0.0884704
TRINITY_DN39831_c0_g2_i2	51.5892	45.9603	34.0443	32.4712	40.2157	32.782	50.1461	40.9604	50.7769	61.1243	37.0109	50.6823	39.5104	48.4501	1.22626	0.294048	0.0885452
TRINITY_DN53091_c4_g1_i2	46.7169	50.5862	60.2776	60.707	50.7067	50.8338	55.4171	55.2455	69.2282	59.7727	53.3975	72.0848	53.3047	60.8576	1.14169	0.191027	0.0886339
TRINITY_DN36881_c2_g2_i2	8.31159	8.20719	7.22152	5.92952	8.59682	5.77657	6.1258	4.66453	4.7201	7.20877	6.78063	6.83691	7.34054	6.05612	0.825024	-0.276797	0.0886341
TRINITY_DN53582_c41_g11_i1	4816.42	3423.15	4607.33	4902.02	3847.15	4388.61	3877.49	3891.82	3322.95	2987.88	4536.67	3722.25	4330.78	3723.18	0.859701	-0.218091	0.0886807
TRINITY_DN52114_c1_g6_i1	52.3057	54.3167	53.793	44.7538	46.6268	56.0328	52.4255	43.5842	46.0568	51.3625	43.509	40.8728	51.3048	46.3018	0.902485	-0.147907	0.0887357
TRINITY_DN48012_c3_g1_i5	164.226	185.184	175.675	174.215	179.222	170.987	183.632	190.517	167.778	183.974	200.876	182.664	174.918	184.907	1.05711	0.0801301	0.0887499
TRINITY_DN52961_c0_g1_i29	0	6.41653	3.09494	1.97651	5.68265	1.58856	2.56429	5.24759	6.4365	7.20877	3.95537	9.21496	3.12653	5.77125	1.8459	0.881374	0.0887699
TRINITY_DN49667_c2_g5_i1	14.6169	14.7729	15.3273	12.8473	15.1537	13.7194	15.3857	13.5563	12.73	9.76187	11.5836	13.5252	14.4063	12.7571	0.885525	-0.174796	0.0888684
TRINITY_DN50537_c5_g1_i1	496.832	532.423	523.929	497.797	537.374	527.979	453.452	478.697	530.225	527.291	479.73	485.42	519.389	492.469	0.94817	-0.0767807	0.0889316
TRINITY_DN39380_c0_g7_i2	5.15892	7.01342	7.51628	7.20013	6.99403	6.64306	6.83811	6.99679	7.58077	9.61169	7.06316	9.36359	6.75431	7.90902	1.17096	0.226635	0.0890487
TRINITY_DN45179_c0_g10_i2	26.5111	35.9624	29.9177	29.93	27.6847	25.1281	38.3219	36.7331	34.328	30.1867	29.6653	30.4688	29.189	33.284	1.14029	0.189523	0.0890679
TRINITY_DN52855_c1_g3_i2	161.646	191.153	201.466	227.722	175.288	166.799	197.45	219.962	204.538	216.413	188.445	237.062	187.345	210.645	1.12437	0.169059	0.0891171
TRINITY_DN45960_c3_g4_i1	6.01874	14.0268	9.57957	12.7061	15.008	7.50954	17.3802	19.8242	7.86684	12.6153	19.4943	14.7142	10.8081	15.3159	1.41707	0.502549	0.0892401
TRINITY_DN33056_c1_g1_i3	29.5205	35.0671	24.9069	22.3063	32.2017	20.218	43.5929	38.6281	43.7682	26.5823	38.9886	22.2943	27.3701	35.6424	1.30224	0.381259	0.089246
TRINITY_DN43577_c1_g2_i1	24.2183	15.3698	19.3065	14.965	17.0479	17.1853	14.3885	16.6174	16.1628	14.1172	14.8326	15.606	18.0155	15.2874	0.848571	-0.236676	0.0893523
TRINITY_DN53895_c0_g1_i4	59.3275	68.3435	65.7306	64.8012	52.7466	64.2644	56.9842	52.6217	67.5118	55.2672	47.3231	55.4384	62.5356	55.8577	0.893214	-0.162846	0.0897363
TRINITY_DN43381_c2_g2_i2	2.72276	1.64144	2.6528	1.41179	4.66268	4.47684	2.27937	1.16613	1.2873	2.70329	2.26021	0.297257	2.92805	1.66559	0.568839	-0.806343	0.0897671
TRINITY_DN35725_c4_g2_i2	7.02186	7.16264	8.40055	6.77659	4.80839	7.94279	7.40795	7.28832	12.3009	9.76187	8.61705	7.43142	7.0188	8.80125	1.25395	0.325933	0.0898919
TRINITY_DN31546_c9_g7_i1	5.30222	4.32743	13.1166	5.22362	5.53694	7.79837	2.84921	3.64416	7.15167	2.10256	5.08547	3.26983	6.88421	4.01715	0.583531	-0.772781	0.0899481
TRINITY_DN53241_c1_g12_i2	1.71964	2.53677	1.62116	1.27061	1.74851	2.31063	1.70953	0.874599	0.715167	2.40292	0.847579	0.891771	1.86789	1.24026	0.663992	-0.585685	0.0899708
TRINITY_DN51234_c5_g1_i1	79.5333	121.317	106.996	114.073	119.044	100.512	112.686	129.003	98.407	135.915	127.702	136.887	106.913	123.433	1.15453	0.20725	0.0899851
TRINITY_DN51720_c3_g4_i1	22.6419	22.234	17.6854	24.0004	24.1877	22.5286	23.2211	21.865	32.4686	26.5823	22.037	33.7387	22.213	26.6521	1.19984	0.262382	0.0900697
TRINITY_DN53155_c8_g4_i3	237.453	346.493	307.283	349.7	245.665	192.071	222.381	329.724	382.042	456.105	337.195	449.75	279.778	362.866	1.29698	0.375112	0.0901123
TRINITY_DN49360_c3_g6_i1	123.241	139.224	150.473	144.85	120.21	193.371	127.075	105.098	162.772	119.996	89.8433	92.7441	145.228	116.255	0.800497	-0.320963	0.0902075
TRINITY_DN53544_c2_g3_i2	5.44552	4.92432	6.92677	5.92952	7.43115	4.62126	3.56151	5.39336	4.57707	4.95603	6.07431	4.1616	5.87976	4.78731	0.814203	-0.295305	0.0902256
TRINITY_DN48815_c2_g1_i16	22.0687	19.1004	18.8644	22.1651	24.1877	19.9292	22.5088	26.821	22.8853	19.6739	26.84	23.4833	21.0526	23.7021	1.12585	0.17091	0.0902573
TRINITY_DN51860_c2_g2_i2	1016.02	929.054	895.764	850.463	1044.88	958.478	1032.41	828.391	810.856	851.536	804.07	851.789	949.109	863.176	0.909458	-0.136915	0.0903663
TRINITY_DN53513_c2_g2_i2	115.646	158.473	70.152	206.545	261.402	155.101	147.874	233.226	289.643	298.413	153.129	288.488	161.22	235.129	1.45844	0.544316	0.0904337
TRINITY_DN44512_c3_g1_i1	3.86919	5.37198	3.09494	4.09419	7.86828	4.91009	4.98612	6.99679	6.29347	5.85712	6.21558	7.58005	4.86811	6.32152	1.29856	0.37572	0.0904377
TRINITY_DN46904_c0_g1_i1	35.9691	34.0225	30.0651	33.6006	31.6188	31.7711	32.9084	27.6956	31.0382	31.9889	31.6429	27.199	32.8412	30.4122	0.926037	-0.110755	0.090487
TRINITY_DN33415_c3_g8_i1	48.8664	55.0628	47.161	36.7066	46.6268	47.8011	29.3469	47.0826	26.1751	43.4028	43.2265	44.2913	47.0375	38.9209	0.827444	-0.273227	0.090578
TRINITY_DN37646_c2_g5_i1	133.129	162.204	239.047	136.52	126.038	243.338	110.122	122.444	136.311	155.439	81.9326	154.722	173.379	126.828	0.731508	-0.451056	0.0907153
TRINITY_DN33184_c10_g2_i3	120.948	144.596	118.787	139.061	142.795	124.196	127.787	142.56	133.45	148.08	160.051	159.478	131.73	145.234	1.10251	0.140764	0.0908973
TRINITY_DN40105_c2_g5_i1	109.054	118.333	106.849	105.178	119.773	120.008	109.695	116.322	102.269	95.9667	108.631	99.7297	113.199	105.435	0.931416	-0.10243	0.0909463
TRINITY_DN43649_c1_g4_i6	17.0531	16.4144	19.1591	15.8121	18.505	16.8965	19.802	16.6174	21.0259	22.8278	18.788	17.0923	17.3067	19.3589	1.11858	0.161541	0.0909602
TRINITY_DN37078_c5_g1_i6	761.943	514.815	942.925	590.552	988.926	872.551	134.34	401.003	697.431	169.556	1039.98	431.766	778.619	479.013	0.615208	-0.700814	0.0910937
TRINITY_DN51023_c5_g1_i6	4.72901	2.98443	4.12659	4.09419	5.53694	4.0436	9.4024	8.60022	3.57584	4.80584	4.09663	6.83691	4.25246	6.21964	1.4626	0.546159	0.0911938
TRINITY_DN54240_c24_g1_i8	27.8008	30.4412	30.9494	27.1064	35.9901	30.7602	27.0675	30.3194	27.3194	27.0329	29.2415	25.8613	30.508	27.807	0.911465	-0.133505	0.0913803
TRINITY_DN38978_c2_g5_i1	26.0812	30.292	28.2966	33.883	24.9162	24.6948	24.0758	26.9668	25.1739	26.282	25.0036	23.0374	28.0273	25.0899	0.895195	-0.159676	0.0914587
TRINITY_DN44238_c4_g3_i3	216.961	165.039	238.9	264.005	178.639	264.423	221.811	116.322	235.004	182.172	93.2337	156.208	221.328	167.458	0.756608	-0.402368	0.0914876
TRINITY_DN31747_c4_g1_i6	5.73213	4.47665	4.7161	6.77659	6.99403	5.77657	3.13413	5.53912	4.57707	3.75457	5.368	5.49925	5.74535	4.64536	0.808543	-0.306169	0.0916074
TRINITY_DN52928_c2_g2_i4	17.9129	19.1004	20.1908	16.9415	17.3394	15.7412	18.2349	18.2208	21.7411	17.4212	21.6133	22.4429	17.871	19.9457	1.11609	0.158535	0.0916361
TRINITY_DN49933_c1_g4_i1	24.6482	16.7128	18.4223	16.2356	16.028	23.5395	16.383	16.7631	17.021	18.0219	14.4088	13.9711	19.2644	16.0948	0.83547	-0.259252	0.0916517
TRINITY_DN33291_c5_g1_i1	17.6263	19.6973	21.2224	12.1414	22.5849	15.0191	21.654	24.1972	21.598	19.5237	24.5798	18.1327	18.0486	21.6142	1.19756	0.26041	0.0916559
TRINITY_DN39126_c2_g4_i6	45.2838	53.4214	48.6348	49.9774	50.561	49.5341	52.8529	53.642	56.4982	49.7105	57.9179	48.007	49.5687	53.1047	1.07134	0.0995198	0.0916656
TRINITY_DN54199_c5_g5_i2	48.7231	37.3054	35.8129	39.389	29.5789	39.4251	40.4588	33.5263	31.6104	27.1831	34.0444	26.6045	38.3724	32.2379	0.840133	-0.251032	0.0917161
TRINITY_DN37970_c3_g8_i2	129.116	109.23	159.021	98.4018	238.671	132.572	20.0869	76.5274	126.442	32.89	161.746	107.904	144.502	87.5994	0.606215	-0.72191	0.0917185
TRINITY_DN34233_c4_g3_i1	8.7415	5.37198	5.01085	6.91777	6.11977	8.37603	5.12858	4.81029	7.00864	5.10621	4.52042	5.79651	6.75632	5.39511	0.798528	-0.324274	0.0917895
TRINITY_DN37837_c5_g3_i1	15.4768	40.4391	35.8129	56.1893	42.547	25.8502	38.6068	34.5466	65.9384	56.3185	44.7804	65.8424	36.0525	51.0055	1.41476	0.500244	0.0918051
TRINITY_DN54262_c8_g1_i6	2.86607	7.46108	5.30561	7.34131	5.09981	3.0327	4.98612	6.99679	5.5783	12.4652	6.78063	14.5656	5.18443	8.5621	1.6515	0.721044	0.0918323
TRINITY_DN54054_c11_g2_i3	48.2932	52.0784	51.8771	50.5421	51.1438	49.8229	45.16	45.1876	51.492	53.7654	38.5648	43.5481	50.6262	46.2863	0.914275	-0.129332	0.091944
TRINITY_DN45676_c6_g1_i7	18.7727	16.2652	14.8852	17.0827	23.1677	20.7957	15.3857	13.8478	17.4501	15.7692	15.8215	17.3895	18.4949	15.944	0.862076	-0.213997	0.092228
TRINITY_DN47074_c3_g1_i2	48.0066	43.5727	54.5299	36.7066	45.4612	50.1118	36.8973	46.208	31.4673	35.8936	50.2897	33.7387	46.3981	39.0824	0.842328	-0.247247	0.0922293
TRINITY_DN40988_c6_g2_i8	3.00937	4.62587	5.30561	6.77659	3.49701	3.75477	4.55874	5.83066	4.57707	6.60804	6.4981	6.68828	4.49487	5.79348	1.28891	0.364005	0.0922607
TRINITY_DN46857_c3_g3_i1	8.8848	6.71498	7.66366	7.76485	7.43115	5.0545	7.69287	7.57985	8.29594	11.1135	9.60589	7.87731	7.25232	8.69423	1.19882	0.260598	0.0923092
TRINITY_DN39302_c3_g2_i3	88.4181	68.1943	54.6773	93.037	72.1259	70.4742	79.3505	77.8393	87.6795	91.4612	118.802	85.4613	74.4878	90.099	1.20958	0.274374	0.0923456
TRINITY_DN37002_c2_g6_i1	166.948	121.317	120.703	157.697	147.457	158.856	151.436	109.179	147.467	100.923	126.007	98.392	145.496	122.234	0.840117	-0.251257	0.0923623
TRINITY_DN53920_c0_g3_i3	137.141	71.1787	91.227	94.8723	86.6968	104.989	75.9315	89.3548	69.8003	64.128	90.1259	84.1237	97.6842	78.9107	0.807814	-0.30788	0.092482
TRINITY_DN44605_c0_g1_i2	184.001	158.026	160.642	171.815	148.623	146.436	188.19	169.818	180.651	181.421	177.144	155.614	161.591	175.473	1.08591	0.11889	0.0925217
TRINITY_DN47209_c3_g1_i1	8.02498	16.4144	10.906	17.5062	15.1537	8.37603	15.1008	19.0954	7.2947	24.63	20.6244	27.3476	12.7302	19.0155	1.49373	0.577924	0.0926636
TRINITY_DN52501_c2_g12_i1	30.237	28.5013	27.1176	27.1064	25.2076	29.7493	28.3496	28.716	21.0259	25.531	24.156	24.5237	27.9865	25.3837	0.906997	-0.140783	0.0927599
TRINITY_DN51711_c2_g9_i1	30.237	30.292	33.4548	31.2006	34.8244	32.06	26.3552	25.8007	25.1739	31.9889	29.524	34.3332	32.0115	28.8626	0.901634	-0.149489	0.0928261
TRINITY_DN41984_c2_g2_i13	163.222	156.086	146.346	155.015	193.501	153.368	151.578	118.217	166.777	139.82	142.817	143.575	161.256	143.797	0.89173	-0.165278	0.0930686
TRINITY_DN51986_c2_g3_i2	2.86607	4.02899	2.21067	3.52948	3.78843	2.16621	2.84921	3.20686	1.85943	2.40292	1.83642	1.93217	3.09831	2.34784	0.75778	-0.397483	0.0931022
TRINITY_DN42699_c1_g2_i16	0	2.38755	4.27396	1.27061	0.874253	3.61036	1.70953	0.437299	0	1.65201	0.141263	0.148628	2.06946	0.681454	0.329292	-1.57841	0.0931678
TRINITY_DN45371_c0_g2_i5	9.31471	8.50564	9.57957	0.423537	7.28544	8.37603	7.40795	4.37299	4.00494	4.50548	4.09663	0.743142	7.24749	4.18852	0.577927	-0.787383	0.0932222
TRINITY_DN43903_c3_g15_i1	11.4643	12.087	11.0534	7.05895	7.28544	13.4305	14.1036	12.8274	13.016	13.2161	11.1598	11.1471	10.3966	12.5783	1.20985	0.274725	0.0932766
TRINITY_DN50918_c4_g2_i2	33.3897	28.7998	29.623	34.3065	28.4132	33.7929	20.0869	32.0686	27.1763	27.1831	28.9589	30.3202	31.3875	27.6323	0.880361	-0.183967	0.0933227
TRINITY_DN42371_c3_g1_i1	182.425	258.154	207.656	199.345	294.478	229.474	105.421	238.474	103.842	178.117	225.738	195.149	228.589	174.457	0.763192	-0.389855	0.0933653
TRINITY_DN53953_c8_g2_i1	4.4424	7.16264	4.12659	6.0707	5.97406	3.75477	4.41628	4.08146	2.00247	4.50548	3.95537	4.90474	5.25519	3.97763	0.756895	-0.400804	0.0934684
TRINITY_DN46282_c1_g1_i2	771.975	766.85	823.401	903.264	751.129	835.148	740.937	739.182	811.572	767.884	655.461	781.934	808.628	749.495	0.926872	-0.109564	0.0935235
TRINITY_DN54180_c4_g2_i3	1.14643	0.596887	2.80018	0.564716	1.16567	1.87739	0.142461	0.437299	0.572134	1.35164	0.141263	1.0404	1.35854	0.6142	0.452101	-1.13103	0.0936987
TRINITY_DN39088_c3_g4_i4	9.60132	6.56575	9.57957	10.1649	8.01399	10.2534	5.84088	9.76635	8.72504	7.05858	7.06316	6.24239	9.02982	7.4494	0.824977	-0.277303	0.0938211
TRINITY_DN41541_c2_g1_i21	4.72901	7.01342	2.50543	4.09419	5.53694	2.88829	3.41905	4.51876	2.71763	1.80219	2.96653	2.67531	4.46121	3.01658	0.676179	-0.56027	0.093927
TRINITY_DN36820_c5_g4_i2	40.6981	31.0381	31.981	30.9182	35.9901	32.2044	38.037	36.7331	43.3391	39.7984	30.089	43.1022	33.805	38.5165	1.13937	0.187977	0.0940098
TRINITY_DN36919_c7_g1_i4	175.833	146.983	176.412	207.392	194.813	206.368	160.411	160.052	177.934	143.725	183.642	158.735	184.633	164.083	0.888696	-0.170218	0.0941159
TRINITY_DN46622_c3_g2_i9	11.0344	5.67042	9.13744	6.49424	8.88824	13.2861	21.654	8.30869	22.0271	11.4139	7.06316	16.3491	9.08513	14.4693	1.59264	0.670309	0.0941392
TRINITY_DN53009_c3_g2_i8	85.982	72.671	78.9946	72.0013	69.066	67.7303	73.6521	65.0118	72.0888	71.3368	57.7766	65.2479	74.4075	67.519	0.907422	-0.140147	0.0941901
TRINITY_DN36704_c4_g5_i2	4.87231	4.47665	3.24232	5.22362	5.09981	5.48774	3.84643	3.93569	4.43404	2.85347	5.08547	2.82394	4.73374	3.82984	0.809051	-0.303302	0.0942176
TRINITY_DN48928_c1_g4_i3	11.0344	9.84863	11.3481	9.74135	10.9282	9.53134	9.54486	8.16292	9.86931	7.65931	9.04084	11.2958	10.4053	9.26217	0.890137	-0.167463	0.0943944
TRINITY_DN33845_c6_g1_i3	9.31471	10.4455	7.07415	3.24712	7.86828	6.64306	13.6762	10.3494	12.4439	6.9084	8.19326	9.21496	7.43214	10.131	1.36314	0.447106	0.09444
TRINITY_DN36826_c3_g3_i3	5.87543	9.84863	9.28482	10.7296	7.72257	10.5422	7.69287	8.01715	5.86437	8.10986	7.48695	7.58005	9.00055	7.45854	0.828676	-0.270734	0.0945352
TRINITY_DN43106_c0_g1_i2	59.4709	42.8266	57.0353	0.141179	53.7666	27.2943	16.098	20.9904	12.3009	24.7801	41.9551	7.13416	40.0891	20.5431	0.512436	-0.963795	0.0945653
TRINITY_DN50481_c4_g4_i3	10.1745	40.5883	16.0642	17.6474	27.6847	5.19891	69.0934	30.1737	55.497	30.4871	17.7992	22.4429	19.5597	37.5822	1.92141	0.941923	0.0945938
TRINITY_DN51930_c5_g4_i4	218.681	136.836	249.953	241.699	241.877	155.101	195.456	169.381	107.418	137.417	194.096	170.031	207.358	162.3	0.782704	-0.353425	0.0946285
TRINITY_DN48116_c3_g1_i11	100.026	76.2523	92.1113	120.708	88.591	119.431	100.292	65.4491	106.274	57.6701	74.4457	74.4628	99.5198	79.7656	0.801505	-0.319102	0.0946458
TRINITY_DN35742_c3_g5_i2	41.5579	58.4949	63.3726	47.4362	69.3574	63.3979	55.4171	73.6121	73.3761	63.5273	67.3825	67.3287	57.2695	66.774	1.16596	0.22156	0.0948879
TRINITY_DN41419_c6_g1_i6	1.71964	2.83521	2.80018	2.82358	3.78843	1.73297	2.13691	2.04073	1.7164	2.25274	1.97768	1.93217	2.61667	2.00944	0.767937	-0.377667	0.0949285
TRINITY_DN50961_c2_g3_i2	48.0066	52.526	49.9612	46.0244	41.8184	27.872	54.9898	50.581	60.074	56.9192	37.1522	68.3691	44.3681	54.6809	1.23244	0.301348	0.0949349
TRINITY_DN32527_c3_g3_i14	17.1964	21.4879	17.0959	13.1297	19.0879	20.218	14.8159	22.5938	19.3095	23.5787	26.9813	24.5237	18.0359	21.9671	1.21796	0.284347	0.0949399
TRINITY_DN37864_c3_g5_i1	9.31471	5.81965	8.99006	10.3061	9.03395	7.0763	5.55596	6.41372	7.2947	8.26004	8.19326	5.49925	8.42346	6.86949	0.815519	-0.293967	0.0949703
TRINITY_DN52987_c1_g1_i22	0.286607	8.20719	3.53707	1.41179	5.39123	0.866486	15.6707	5.39336	9.4402	4.05493	4.37916	5.35062	3.2834	7.38149	2.24813	1.16642	0.094985
TRINITY_DN43643_c0_g2_i3	15.3334	12.2362	11.2007	5.3648	18.9422	5.0545	21.3691	27.2583	13.7312	16.6703	23.3084	6.98554	11.3553	18.2205	1.60458	0.681796	0.0950501
TRINITY_DN51455_c0_g10_i1	9.02811	4.92432	8.6953	6.49424	5.68265	7.0763	6.55318	3.78993	4.86314	7.65931	2.82526	5.35062	6.98348	5.17357	0.74083	-0.432739	0.0951188
TRINITY_DN37072_c0_g3_i15	5.58883	4.62587	2.06329	3.10594	3.64272	3.89919	3.56151	2.04073	3.57584	1.65201	3.10779	2.37805	3.82097	2.71932	0.711683	-0.485911	0.0951646
TRINITY_DN42409_c0_g1_i11	5.73213	7.46108	7.22152	1.27061	9.61679	6.78747	9.54486	9.32905	6.0074	8.56041	10.5947	8.47182	6.34827	8.75138	1.37855	0.462968	0.0952397
TRINITY_DN39532_c9_g2_i1	4.72901	1.93988	3.53707	1.97651	2.76847	2.88829	2.13691	1.89496	1.85943	1.35164	3.10779	2.0808	2.9732	2.07192	0.696865	-0.515576	0.0953137
TRINITY_DN36228_c0_g1_i8	111.49	124.003	187.317	147.956	258.05	173.297	34.1905	103.348	105.13	28.3845	234.356	84.4209	167.019	98.3049	0.588585	-0.764472	0.0954984
TRINITY_DN36484_c1_g1_i6	2.14955	2.68599	1.62116	1.69415	1.6028	2.16621	1.28214	2.1865	1.7164	1.35164	1.69516	0.594514	1.98664	1.47106	0.740475	-0.426243	0.0955607
TRINITY_DN38405_c8_g6_i1	9.60132	7.75953	6.48463	6.77659	6.11977	5.34333	5.84088	5.83066	5.29224	6.9084	6.07431	4.45885	7.0142	5.73422	0.817517	-0.28995	0.0955691
TRINITY_DN53508_c1_g3_i1	7.59507	5.81965	5.60037	0.705895	11.8024	9.96459	8.12025	13.702	10.0123	10.0622	12.5724	7.58005	6.91466	10.3416	1.4956	0.579884	0.0957175
TRINITY_DN39597_c0_g1_i4	29.9504	14.1761	20.0434	26.5417	23.7505	30.1826	15.8131	18.075	15.8767	19.8241	20.2006	23.7805	24.1074	18.9284	0.785167	-0.349173	0.095768
TRINITY_DN47524_c3_g2_i1	71.9382	64.3145	58.3617	60.4246	71.1059	66.1418	65.2469	55.2455	67.9409	57.9705	54.9514	55.1411	65.3811	59.416	0.908764	-0.137937	0.095777
TRINITY_DN46517_c4_g1_i3	20.6357	28.3521	22.8436	24.5652	23.022	16.3188	22.5088	32.3601	16.3058	49.7105	35.1745	34.779	22.6229	31.8065	1.40594	0.490984	0.0957777
TRINITY_DN41163_c6_g1_i1	82.2561	79.3859	78.2577	55.6245	85.094	88.0927	73.0823	70.4052	78.9544	65.6298	60.0368	55.2898	78.1185	67.233	0.860655	-0.216326	0.095812
TRINITY_DN43301_c2_g1_i9	1.71964	1.64144	1.62116	0.988253	0.874253	1.29973	2.27937	1.89496	4.43404	1.05128	1.69516	2.22943	1.35741	2.26404	1.66791	0.733272	0.0958339
TRINITY_DN52063_c5_g2_i1	212.662	168.173	171.253	156.285	160.134	169.398	161.55	165.882	157.623	129.758	171.211	125.442	172.984	151.911	0.878179	-0.187333	0.0958505
TRINITY_DN52754_c2_g1_i1	46.287	35.0671	44.2134	31.0594	33.9502	34.515	36.4699	31.3398	22.3132	29.2856	38.5648	28.8339	37.5153	31.1345	0.829915	-0.268645	0.0958625
TRINITY_DN47226_c0_g1_i1	10.0312	12.2362	8.40055	9.459	8.01399	7.22072	9.25993	11.0782	12.4439	12.0146	10.736	9.66085	9.22694	10.8656	1.17759	0.235581	0.0958698
TRINITY_DN41435_c1_g4_i13	73.9445	73.7155	84.0055	93.1782	61.7806	62.2426	74.9342	87.7514	100.552	91.0107	71.1966	113.552	74.8111	89.8329	1.2008	0.263806	0.0959282
TRINITY_DN52819_c2_g9_i3	19.9192	41.3344	28.5913	27.8123	28.8504	27.1499	15.1008	18.3666	13.3021	32.89	14.4088	30.0229	28.9429	20.6819	0.714575	-0.484994	0.0959554
TRINITY_DN54262_c8_g1_i8	3.43928	7.46108	4.7161	4.23537	4.66268	2.16621	3.56151	7.43409	4.43404	8.71059	6.21558	10.404	4.44679	6.7933	1.52769	0.609311	0.0960234
TRINITY_DN49273_c4_g5_i1	8.7415	15.5191	14.2957	17.0827	15.008	16.03	19.802	19.2412	31.4673	15.3186	18.788	13.3766	14.4461	19.6656	1.36131	0.444901	0.0960698
TRINITY_DN41809_c0_g3_i1	28.0874	22.3833	23.5805	21.0357	27.8304	28.3052	21.0842	25.8007	24.4587	19.0732	21.7545	20.5107	25.2037	22.1137	0.877396	-0.188448	0.0960787
TRINITY_DN50321_c1_g3_i2	2.00625	0.298443	0.73689	0	2.47705	2.59946	1.99445	3.20686	2.5746	1.65201	3.10779	1.63491	1.35301	2.36177	1.74556	0.795865	0.0961142
TRINITY_DN35648_c6_g1_i1	3.86919	3.87976	4.7161	3.3883	3.2056	4.47684	5.27104	4.08146	3.8619	5.85712	3.8141	6.83691	3.92263	4.95376	1.26287	0.334463	0.0961288
TRINITY_DN50435_c2_g1_i12	1.28973	6.41653	0.884268	0.705895	2.03992	0.144414	4.41628	6.99679	3.28977	4.3553	1.41263	4.1616	1.91346	4.10539	2.14553	1.09665	0.0962572
TRINITY_DN43528_c0_g1_i3	5.44552	7.46108	9.72695	5.22362	6.5569	7.22072	7.40795	5.24759	6.0074	5.25639	4.23789	4.45885	6.93913	5.43601	0.783385	-0.350123	0.0962911
TRINITY_DN52311_c4_g1_i16	87.7016	83.2657	96.68	83.7192	95.0022	74.951	82.1997	79.1512	75.3786	89.8092	74.5869	75.206	86.8866	79.3886	0.913704	-0.130198	0.0964793
TRINITY_DN36443_c1_g7_i3	91.7141	94.3081	84.7424	77.2249	99.3735	83.9047	83.3394	72.3002	91.3983	81.8495	66.8175	82.1915	88.5446	79.6494	0.89954	-0.152692	0.0966551
TRINITY_DN49089_c0_g4_i3	13.6138	11.0424	8.54793	10.0237	8.88824	13.2861	7.83533	7.72562	11.8718	9.31132	6.92189	9.21496	10.9004	8.81348	0.808549	-0.306361	0.0967761
TRINITY_DN49641_c0_g1_i3	29.9504	21.3387	28.1492	27.2476	21.7106	25.4169	23.0786	19.6785	24.1726	25.0805	23.5909	18.5786	25.6356	22.3633	0.872354	-0.196931	0.0967764
TRINITY_DN47434_c3_g3_i4	32.5298	18.6527	23.1384	25.5534	21.4192	25.8502	22.7937	20.1158	22.5993	21.4761	19.9181	16.4978	24.5239	20.5668	0.838641	-0.25379	0.0969319
TRINITY_DN52795_c0_g1_i1	7.30847	5.5212	6.18988	4.80009	3.93414	7.0763	4.84366	3.78993	5.5783	4.20511	5.22674	4.60748	5.80501	4.70854	0.811116	-0.300412	0.0971216
TRINITY_DN40216_c3_g1_i6	21.6388	22.5325	26.528	20.8945	31.3274	26.5722	24.9306	18.075	21.598	20.575	23.8735	18.8758	24.9156	21.3213	0.855743	-0.224239	0.0971851
TRINITY_DN40913_c2_g10_i1	28.804	37.3054	35.5181	37.1301	34.2416	40.5804	34.0481	40.5231	38.476	44.4541	38.9886	40.4269	35.5966	39.4861	1.10927	0.149437	0.0972302
TRINITY_DN35699_c0_g2_i10	6.30534	4.62587	5.89512	8.61192	2.76847	2.59946	8.83255	5.68489	7.00864	8.10986	6.35684	6.39102	5.13436	7.06397	1.37582	0.458075	0.0973944
TRINITY_DN32898_c9_g1_i7	21.3522	21.3387	20.0434	19.6239	19.9621	21.5177	14.8159	17.6377	20.0247	18.7728	20.7657	20.808	20.6397	18.8041	0.911067	-0.134282	0.0974267
TRINITY_DN41823_c1_g1_i10	28.0874	28.3521	32.7179	29.7888	32.9302	28.4496	29.3469	35.4212	37.7608	32.89	31.9255	30.3202	30.0543	32.9441	1.09615	0.132415	0.0975123
TRINITY_DN40655_c6_g1_i5	28.6607	20.891	22.991	26.2593	21.7106	23.5395	23.6484	25.8007	19.0234	18.7728	20.2006	14.8628	24.0087	20.3848	0.84906	-0.235835	0.0975221
TRINITY_DN54262_c8_g1_i1	3.72588	9.40097	6.92677	6.35306	8.59682	4.0436	6.83811	7.87139	5.5783	12.4652	10.4535	15.0115	6.50785	9.70298	1.49097	0.574939	0.0975583
TRINITY_DN51157_c5_g5_i4	58.0378	50.8846	51.1402	52.9421	58.8664	49.5341	33.6207	43.0011	59.788	51.5126	49.4421	36.8598	53.5675	45.7041	0.853204	-0.228947	0.0975672
TRINITY_DN45474_c2_g1_i5	29.6638	22.0848	25.9385	26.4005	21.2735	25.7057	21.2266	20.5531	17.4501	25.2307	19.9181	26.3072	25.1778	21.781	0.865086	-0.2094	0.0976705
TRINITY_DN52853_c1_g1_i14	18.4861	33.8733	31.5389	18.2121	34.533	21.6621	26.925	24.9261	16.5919	6.45785	23.0259	7.58005	26.3843	17.5845	0.666475	-0.584125	0.0976917
TRINITY_DN32716_c4_g6_i1	11.7509	16.5636	13.4114	11.7179	13.9881	10.9755	9.25993	20.6988	13.8742	20.575	29.9478	16.9436	13.0679	18.5499	1.4195	0.505087	0.0978667
TRINITY_DN46108_c5_g6_i1	36.5423	27.606	35.2234	26.6828	28.4132	41.7357	34.7604	23.3226	29.7509	23.4285	24.721	26.6045	32.7006	27.098	0.82867	-0.270811	0.0979414
TRINITY_DN50723_c3_g2_i2	62.4802	65.6575	75.4576	63.9541	77.6628	66.575	84.6216	86.148	99.5513	59.4723	88.7132	66.1396	68.6312	80.7743	1.17693	0.235159	0.0979731
TRINITY_DN32592_c2_g5_i1	1.57634	2.0891	1.76854	0.847074	0.874253	1.15531	1.13968	0.874599	0.8582	1.20146	0.988842	0.891771	1.3851	0.992426	0.7165	-0.471273	0.0980778
TRINITY_DN52553_c4_g2_i1	9.02811	9.40097	12.085	12.0002	14.4252	13.4305	11.9667	12.8274	14.4464	11.7142	20.9069	17.2409	11.7283	14.8504	1.2662	0.340205	0.0981126
TRINITY_DN53920_c0_g3_i5	313.404	176.082	206.919	228.004	197.436	235.829	160.126	219.524	133.879	156.791	234.638	177.314	226.279	180.379	0.797152	-0.327057	0.0983525
TRINITY_DN39377_c2_g5_i6	20.9223	31.1873	27.5597	30.3535	39.6328	14.8747	26.7826	37.3162	33.7559	48.6592	32.6318	35.6708	27.4217	35.8027	1.30563	0.384425	0.0984562
TRINITY_DN41563_c5_g2_i4	0.716516	1.49222	0.73689	1.12943	0	0.577657	0.427382	1.89496	1.85943	2.70329	0.423789	2.0808	0.775452	1.56494	2.0181	0.993746	0.0986003
TRINITY_DN53436_c4_g1_i1	77.957	93.2636	80.4684	87.1075	81.1598	91.4143	66.2441	80.1715	57.9285	78.5455	92.9511	74.7601	85.2284	75.1002	0.881163	-0.182472	0.0986237
TRINITY_DN30656_c0_g1_i2	7.45177	9.10252	5.60037	0.141179	9.61679	2.59946	14.9584	16.1801	7.43774	12.7655	16.5278	0	5.75201	11.3116	1.96654	0.973942	0.0986931
TRINITY_DN52033_c2_g3_i1	29.2339	29.3967	39.9395	43.4831	26.8104	32.9265	56.8418	39.2112	55.497	38.1464	29.2415	39.5352	33.6317	43.0788	1.2809	0.356968	0.098736
TRINITY_DN36358_c8_g3_i1	24.7915	14.1761	13.8535	21.6004	19.525	20.5068	15.2433	15.4512	21.312	12.1648	12.1486	13.6738	19.0755	14.999	0.786292	-0.346611	0.098865
TRINITY_DN49533_c2_g3_i3	201.914	150.117	226.815	176.474	181.408	212.289	219.532	206.114	311.241	218.966	170.363	298	191.503	237.369	1.23951	0.309716	0.099018
TRINITY_DN37218_c5_g6_i3	51.7325	39.8422	78.9946	54.9186	85.3854	55.5995	11.1119	36.0043	68.37	13.3663	57.3528	49.9391	61.0788	39.3574	0.644371	-0.633674	0.0990181
TRINITY_DN36842_c3_g1_i5	7.88168	7.61031	12.3798	13.6944	10.0539	11.842	6.55318	7.43409	5.00617	10.9633	6.92189	10.9985	10.577	7.97953	0.754423	-0.407059	0.0990435
TRINITY_DN49075_c2_g2_i4	2.14955	3.58132	2.80018	2.6824	4.66268	1.73297	2.56429	2.04073	1.14427	1.20146	2.40147	2.67531	2.93485	2.00459	0.683029	-0.54418	0.099073
TRINITY_DN50481_c4_g4_i4	40.2682	176.529	64.4042	70.4483	126.912	26.8611	303.868	105.535	215.408	127.205	85.888	118.16	84.2373	159.344	1.89161	0.919576	0.0990888
TRINITY_DN47197_c2_g4_i1	7.30847	12.2362	8.6953	11.4355	12.3853	15.7412	7.12303	6.85102	7.43774	10.9633	7.20442	11.7416	11.3003	8.55353	0.756929	-0.401817	0.099125
TRINITY_DN43109_c1_g1_i1	13.6138	14.9222	15.9168	12.7061	23.1677	19.2071	12.679	13.9936	14.1603	13.8168	13.7025	13.5252	16.589	13.6462	0.822609	-0.281273	0.0992088
TRINITY_DN32885_c1_g1_i4	4.4424	4.47665	5.15823	5.50598	5.53694	5.63216	3.84643	4.08146	3.14673	4.50548	4.94421	5.64788	5.12539	4.36203	0.851063	-0.232646	0.0992289
TRINITY_DN45278_c1_g1_i15	17.483	3.58132	5.89512	10.7296	8.30541	10.3978	3.56151	8.01715	7.2947	5.10621	6.78063	1.63491	9.39871	5.39919	0.57446	-0.797696	0.0993338
TRINITY_DN40127_c3_g3_i6	35.8258	52.3768	43.0344	53.648	53.7666	41.4469	39.0342	47.5199	58.5007	70.2855	59.1892	70.5985	46.6831	57.5213	1.23217	0.30096	0.0995094
TRINITY_DN48616_c0_g4_i2	17.1964	15.9667	13.5588	15.3885	12.3853	17.1853	10.5421	12.6817	14.1603	15.1684	13.5613	14.2683	15.2802	13.397	0.876759	-0.189849	0.0995973
TRINITY_DN53842_c3_g2_i2	195.752	179.812	198.076	189.321	139.881	149.18	214.83	214.277	187.946	203.948	173.189	190.393	175.337	197.43	1.12601	0.171182	0.0996442
TRINITY_DN44647_c0_g1_i3	3.29597	4.62587	6.33726	4.65891	6.26548	4.62126	4.41628	4.22723	4.43404	2.70329	4.52042	3.41845	4.96746	3.95328	0.795836	-0.326315	0.0997543
TRINITY_DN40794_c6_g1_i2	18.4861	28.7998	24.0226	21.1769	27.3933	21.2289	24.3608	34.2551	19.7386	31.0878	28.6764	33.8873	23.5179	28.6677	1.21897	0.28547	0.0997682
TRINITY_DN53152_c3_g6_i5	890.63	553.762	655.832	811.074	637.476	651.309	674.408	581.608	471.009	600.731	689.647	502.364	700.014	586.628	0.838023	-0.254936	0.0998673
TRINITY_DN54144_c5_g2_i3	6.59195	7.46108	8.25317	7.20013	4.51698	8.37603	6.1258	5.83066	4.291	6.45785	6.4981	5.94514	7.06656	5.85809	0.828988	-0.269917	0.0998912
TRINITY_DN41805_c2_g2_i4	33.1031	33.1272	30.0651	35.2948	33.2216	31.1935	25.6429	33.3805	20.8829	33.7911	31.2192	27.3476	32.6675	28.7107	0.878875	-0.186377	0.100028
TRINITY_DN41302_c3_g2_i12	10.7477	7.16264	11.2007	5.92952	10.491	9.24252	13.3913	8.16292	12.873	11.2637	12.5724	9.66085	9.12903	11.3207	1.24008	0.310386	0.100037
TRINITY_DN38972_c3_g3_i4	16.7665	17.7574	15.3273	16.3768	13.4052	19.0627	12.9639	13.8478	13.3021	10.663	18.788	14.417	16.4493	13.997	0.850915	-0.232256	0.100183
TRINITY_DN43918_c2_g4_i3	8.7415	12.2362	7.81104	11.012	9.17966	5.77657	10.6845	12.2444	7.7238	18.923	13.1375	31.6579	9.12615	15.7285	1.72345	0.78357	0.100207
TRINITY_DN41238_c3_g3_i3	93.4337	135.344	133.525	180.427	187.236	199.869	132.773	152.763	351.433	283.094	151.293	373.355	154.972	240.785	1.55373	0.635627	0.100261
TRINITY_DN31038_c0_g1_i1	4.4424	3.58132	2.94756	3.95301	2.76847	1.73297	2.56429	6.26796	3.0037	4.20511	5.50926	6.24239	3.23762	4.63212	1.43072	0.51327	0.100324
TRINITY_DN45808_c1_g5_i12	7.02186	5.37198	8.54793	5.64716	6.26548	7.65396	15.5282	10.4952	6.4365	7.20877	7.91073	8.62045	6.75139	9.36664	1.38736	0.471661	0.100401
TRINITY_DN39806_c3_g9_i2	147.459	129.077	145.757	184.239	137.258	171.564	129.497	136.437	137.169	143.875	137.308	135.4	152.559	136.614	0.895486	-0.159305	0.10042
TRINITY_DN39407_c0_g2_i1	10.0312	15.5191	13.4114	9.74135	17.1936	9.53134	9.68732	11.5155	10.5845	8.41023	11.5836	6.83691	12.5713	9.76967	0.777139	-0.362205	0.100491
TRINITY_DN53582_c41_g8_i1	33245.6	23902.8	31873.2	33802.5	27075.2	29060.5	27196.4	26553.8	27359.3	21369.9	29948.8	25212.3	29826.6	26273.4	0.880871	-0.182996	0.100544
TRINITY_DN54166_c3_g3_i3	297.498	229.503	218.562	252.569	232.551	226.442	348.886	256.403	293.362	267.025	234.073	274.517	242.854	279.044	1.14902	0.200378	0.10057
TRINITY_DN51840_c0_g6_i9	64.1999	54.6151	59.8355	69.4601	43.1298	59.6431	60.1183	62.8253	75.6647	62.0254	66.3937	72.382	58.4806	66.5682	1.1383	0.186732	0.10062
TRINITY_DN31291_c1_g1_i29	1.57634	1.93988	2.50543	1.97651	2.47705	2.31063	3.27659	2.6238	1.85943	3.4542	1.83642	3.56708	2.13097	2.76959	1.29968	0.373954	0.100714
TRINITY_DN44497_c4_g7_i1	5.30222	9.25174	6.48463	8.32956	8.1597	7.0763	7.12303	6.12219	11.0136	12.0146	10.5947	9.80948	7.43403	9.44627	1.27068	0.344837	0.100716
TRINITY_DN48732_c3_g1_i2	34.1062	27.1583	25.2016	28.6593	31.6188	27.0055	26.4977	24.6345	28.3206	23.1281	28.9589	24.2264	28.9583	25.961	0.896498	-0.157404	0.100775
TRINITY_DN36256_c3_g1_i2	5.87543	7.01342	9.72695	11.5767	5.97406	11.9864	6.98057	3.35263	8.43897	7.50913	3.53158	6.83691	8.69216	6.1083	0.702737	-0.508343	0.100805
TRINITY_DN54055_c1_g2_i9	24.7915	41.4836	34.4865	32.6124	45.024	35.3815	36.7548	50.7267	52.4933	44.3039	43.3678	32.5496	35.6299	43.366	1.21712	0.283556	0.100807
TRINITY_DN54063_c1_g2_i11	0.716516	1.49222	1.47378	0.847074	1.74851	0.722072	1.28214	0.728832	0.8582	0.901096	0.423789	0	1.16669	0.69901	0.599138	-0.719337	0.101128
TRINITY_DN53746_c2_g6_i2	84.119	80.4305	86.0688	53.5069	84.2197	85.06	73.5096	76.5274	59.3589	69.5346	69.2189	62.7212	78.9008	68.4784	0.867905	-0.204258	0.101205
TRINITY_DN52143_c9_g4_i2	3.29597	0.596887	2.35805	2.96476	1.16567	0.866486	0.997224	1.7492	1.00123	1.20146	0	0.594514	1.87464	0.923938	0.492862	-1.01079	0.101278
TRINITY_DN53413_c2_g3_i4	59.0409	62.0762	57.9196	74.6837	64.9862	63.8311	54.9898	58.5981	62.0765	66.6811	47.8882	52.1686	63.7563	57.067	0.895081	-0.160011	0.10139
TRINITY_DN42356_c0_g1_i3	97.1596	34.7687	92.1113	43.4831	100.393	107.589	19.9445	33.089	58.3576	11.2637	114.282	16.2005	79.2508	42.1895	0.532355	-0.909017	0.101398
TRINITY_DN53504_c2_g1_i3	33.8196	18.205	32.4232	49.1303	15.7366	33.2153	22.5088	11.8071	19.8816	17.4212	24.5798	27.3476	30.4217	20.591	0.676854	-0.562875	0.101448
TRINITY_DN51358_c2_g7_i1	33.6763	75.6554	56.7405	44.189	72.1259	55.4551	59.8334	71.8629	68.9421	66.0804	73.5981	71.7875	56.307	68.6841	1.21981	0.286764	0.101539
TRINITY_DN50526_c13_g2_i6	4.15579	2.68599	4.42134	3.67066	4.37127	5.63216	2.56429	4.37299	3.8619	3.4542	1.41263	2.97257	4.1562	3.10643	0.747421	-0.419429	0.10154
TRINITY_DN46338_c4_g1_i2	47.4334	54.4659	55.2668	60.8482	51.5809	63.6867	51.1433	65.3034	64.365	68.3331	66.2524	57.0733	55.547	62.0784	1.11758	0.160277	0.101661
TRINITY_DN53582_c41_g1_i3	1686.97	1224.07	1646.21	1874.01	1221.77	1480.54	1237.41	1425.89	886.521	1040.92	1617.6	1286.38	1522.26	1249.12	0.820569	-0.2853	0.102001
TRINITY_DN34228_c5_g5_i1	0.573213	1.79066	2.80018	1.12943	1.89422	0.433243	2.84921	2.1865	2.71763	2.85347	0.706316	6.24239	1.43682	2.92592	2.03638	1.0176	0.102315
TRINITY_DN53613_c4_g3_i1	10.0312	10.2963	9.72695	11.2943	8.88824	9.96459	10.9695	6.41372	10.8705	5.85712	8.19326	7.72868	10.0336	8.3388	0.831087	-0.265705	0.102396
TRINITY_DN46681_c0_g2_i7	7.73838	6.41653	7.22152	3.95301	6.11977	7.36513	6.98057	4.37299	4.291	3.00365	3.95537	6.83691	6.46906	4.90675	0.758495	-0.396953	0.1024
TRINITY_DN53802_c2_g12_i1	2.00625	2.83521	4.27396	4.09419	2.62276	2.59946	3.70397	2.76956	4.00494	6.15749	4.09663	4.01297	3.07197	4.12426	1.34254	0.42184	0.102446
TRINITY_DN50003_c0_g8_i2	7.59507	5.37198	9.4322	9.31782	13.4052	6.0654	2.84921	4.81029	8.1529	3.4542	8.89958	6.24239	8.53128	5.73476	0.672204	-0.570914	0.102496
TRINITY_DN52427_c3_g1_i1	307.099	276.359	346.633	274.876	286.464	393.818	300.734	267.336	281.061	216.113	318.548	228.442	314.208	268.706	0.855184	-0.225634	0.102597
TRINITY_DN34660_c0_g1_i15	0.716516	1.79066	1.17902	0.847074	1.01996	1.44414	1.99445	2.76956	1.14427	1.35164	1.41263	1.48628	1.16623	1.69314	1.45181	0.53391	0.10269
TRINITY_DN49211_c5_g1_i4	31.3834	31.1873	32.4232	30.0711	39.1957	29.8938	36.4699	32.5059	47.7732	38.4468	33.7619	34.1845	32.3591	37.1904	1.1493	0.200735	0.102803
TRINITY_DN35234_c7_g1_i7	8.8848	7.75953	8.84268	13.5532	11.3653	9.38693	13.8187	17.6377	12.73	8.71059	9.88842	13.8224	9.9654	12.768	1.28123	0.356567	0.102918
TRINITY_DN50277_c1_g6_i1	74.0878	76.5507	70.152	66.3542	74.4572	67.1527	96.3033	77.6935	68.7991	77.0437	90.6909	70.3012	71.4591	80.1386	1.12146	0.165456	0.102945
TRINITY_DN34233_c4_g1_i1	3.43928	2.53677	3.53707	2.40004	2.91418	2.45504	2.56429	1.60343	2.43157	3.30402	1.1301	2.22943	2.8804	2.21047	0.767419	-0.381015	0.102947
TRINITY_DN49859_c18_g1_i2	58.8976	30.5904	35.8129	66.213	35.9901	37.1145	74.0795	36.2958	69.6573	52.1134	63.7097	56.7761	44.1031	58.7719	1.3326	0.413949	0.102955
TRINITY_DN46134_c0_g5_i1	7.30847	8.9533	10.0217	8.04721	8.1597	10.3978	6.26826	8.74599	7.7238	8.56041	6.07431	8.17456	8.8147	7.59122	0.8612	-0.215511	0.103033
TRINITY_DN37770_c1_g3_i3	36.8289	64.7622	50.4033	61.1305	59.7406	52.4224	49.0064	72.0086	54.9248	61.8752	79.8137	80.5566	54.2147	66.3642	1.2241	0.291647	0.103071
TRINITY_DN41614_c19_g1_i3	110.2	80.8782	88.869	120.143	64.1119	78.417	77.0711	82.358	83.2454	83.6517	44.2154	51.1282	90.4366	70.2783	0.7771	-0.363859	0.10312
TRINITY_DN52361_c1_g10_i1	64.4865	65.5083	52.1718	48.5656	58.8664	57.1881	55.5596	54.5166	56.3552	46.857	52.6911	37.3057	57.7978	50.5475	0.874559	-0.193088	0.103291
TRINITY_DN50886_c6_g5_i1	34.8227	30.5904	29.0335	41.789	22.5849	30.6158	24.6457	18.8039	33.3268	29.1354	19.353	26.7531	31.5727	25.3363	0.802475	-0.317571	0.103366
TRINITY_DN51430_c1_g5_i2	4.15579	1.93988	2.21067	1.27061	1.01996	2.16621	2.13691	1.60343	0.715167	1.35164	0.706316	0.743142	2.12719	1.20943	0.56856	-0.805617	0.103398
TRINITY_DN32837_c0_g1_i1	3.43928	4.02899	3.3897	3.81183	4.80839	5.92099	2.56429	4.37299	2.71763	4.05493	2.11895	3.71571	4.2332	3.25742	0.769494	-0.378126	0.103458
TRINITY_DN51087_c1_g5_i1	19.0593	18.3543	15.4747	17.365	14.1338	17.0409	17.2377	13.5563	14.7324	16.3699	15.2564	14.2683	16.9047	15.2368	0.90134	-0.149697	0.103481
TRINITY_DN40234_c6_g4_i1	38.4053	37.7531	48.0452	37.9772	27.3933	35.0927	32.481	37.1704	27.4624	39.0475	22.3196	24.2264	37.4445	30.4512	0.813237	-0.298246	0.103498
TRINITY_DN52422_c1_g1_i4	3.86919	2.83521	4.7161	2.96476	4.37127	1.73297	3.27659	4.51876	4.7201	3.90475	5.50926	4.45885	3.41492	4.39805	1.28789	0.364057	0.103553
TRINITY_DN33901_c1_g5_i4	0.85982	2.68599	2.21067	3.10594	2.62276	3.17711	2.70675	3.20686	3.4328	4.95603	2.96653	2.67531	2.44372	3.32405	1.36024	0.440085	0.103575
TRINITY_DN51174_c2_g2_i1	37.8321	28.7998	26.2333	23.4357	22.002	27.7275	29.4893	27.2583	45.1986	32.89	31.3604	37.4544	27.6717	33.9418	1.22659	0.294458	0.10368
TRINITY_DN48322_c2_g4_i6	7.16516	4.62587	7.95841	7.76485	4.22556	5.63216	5.55596	4.22723	3.8619	6.30767	4.52042	4.75611	6.22867	4.87155	0.782117	-0.354457	0.103934
TRINITY_DN43397_c4_g4_i4	18.0562	15.0714	14.2957	16.8003	16.9022	19.6403	12.1091	19.8242	15.5906	13.3663	12.2899	11.1471	16.7944	14.0545	0.836861	-0.256776	0.103955
TRINITY_DN43882_c5_g1_i1	5.44552	7.16264	8.40055	6.21188	11.6567	9.0981	4.98612	6.26796	5.1492	7.35895	5.93305	7.43142	7.9959	6.18778	0.773869	-0.369353	0.10404
TRINITY_DN45738_c1_g4_i1	17.6263	27.1583	24.6121	25.1299	22.5849	21.2289	25.2155	28.2787	23.3144	26.7325	23.7322	29.1312	23.0567	26.0674	1.13058	0.176911	0.104086
TRINITY_DN44409_c3_g1_i9	384.483	325.303	310.378	319.347	297.246	242.472	312.843	313.981	398.491	447.845	312.757	460.005	313.205	374.32	1.19513	0.257119	0.104163
TRINITY_DN43841_c1_g2_i14	36.5423	25.6661	22.8436	24.9887	31.036	37.4033	50.1461	51.0183	32.4686	23.7289	38.2823	36.2653	29.7467	38.6516	1.29936	0.377672	0.104287
TRINITY_DN40049_c2_g1_i1	5.15892	4.47665	7.51628	6.63542	8.01399	5.63216	4.7012	7.57985	8.43897	7.95968	8.47579	10.5526	6.2389	7.95135	1.27448	0.348477	0.104299
TRINITY_DN37218_c5_g1_i13	1.86294	1.19377	2.35805	1.12943	2.62276	2.16621	0.569842	0.437299	2.00247	0.750913	1.97768	1.48628	1.88886	1.20408	0.637464	-0.638946	0.104304
TRINITY_DN39553_c2_g1_i9	14.4736	13.7284	13.1166	12.8473	17.7765	14.8747	14.2461	13.4105	13.4451	12.6153	10.736	12.9307	14.4695	12.8973	0.891342	-0.165746	0.104387
TRINITY_DN38941_c3_g3_i1	43.2776	36.8578	1.17902	115.484	10.7825	53.2889	43.1655	141.539	31.4673	123.45	74.1631	111.323	43.4784	87.518	2.01291	1.00883	0.104451
TRINITY_DN39253_c2_g4_i1	12.6107	12.6838	15.4747	12.7061	13.2595	14.8747	11.9667	11.5155	10.4414	14.1172	14.1263	9.66085	13.6016	11.9713	0.880142	-0.183817	0.104475
TRINITY_DN43523_c4_g3_i1	4.72901	4.02899	5.15823	4.94127	5.09981	4.33243	4.27382	4.81029	2.86067	4.50548	4.37916	3.86434	4.71496	4.11563	0.872887	-0.195821	0.104482
TRINITY_DN48290_c3_g1_i11	8.5982	8.35641	7.3689	8.89428	8.30541	9.96459	7.40795	6.26796	6.0074	6.00731	8.89958	9.36359	8.5813	7.32563	0.853674	-0.227752	0.104519
TRINITY_DN43033_c0_g3_i1	62.9101	78.6398	70.4467	145.414	75.1858	55.8883	101.859	78.8596	96.1184	130.359	129.397	237.211	81.4142	128.967	1.58409	0.663396	0.104637
TRINITY_DN42064_c3_g7_i1	4.2991	6.41653	4.86348	5.08245	2.47705	3.17711	4.84366	5.24759	5.86437	9.16114	4.94421	5.64788	4.38595	5.95147	1.35694	0.438338	0.104653
TRINITY_DN45579_c1_g3_i2	19.7758	20.4434	24.17	20.1886	19.6707	27.872	19.2322	23.0311	16.0197	21.4761	17.6579	13.9711	22.0201	18.5647	0.84308	-0.246083	0.104729
TRINITY_DN43124_c7_g2_i1	89.1346	75.357	90.9323	68.3307	83.6369	88.3816	84.764	73.9036	76.5229	72.6884	75.2932	58.5596	82.6288	73.622	0.890996	-0.166366	0.104982
TRINITY_DN53736_c1_g1_i3	48.4365	39.8422	46.1293	39.8125	39.4871	47.3679	42.5957	38.4823	37.4748	34.8424	44.7804	38.6434	43.5126	39.4698	0.90709	-0.140497	0.105029
TRINITY_DN115728_c0_g1_i1	3.58258	4.62587	5.15823	5.22362	4.37127	6.35423	3.13413	6.41372	3.28977	3.75457	1.41263	3.1212	4.88597	3.521	0.720636	-0.471775	0.105123
TRINITY_DN42221_c1_g1_i9	3.43928	8.35641	5.30561	0	6.99403	9.24252	2.27937	3.20686	1.57337	4.95603	3.8141	1.33766	5.55631	2.86123	0.514952	-0.952846	0.105146
TRINITY_DN39528_c3_g3_i9	5.15892	11.0424	8.40055	10.7296	13.5509	9.96459	11.9667	9.76635	12.73	9.46151	17.5166	21.4025	9.80783	13.8073	1.40778	0.492844	0.105184
TRINITY_DN53479_c2_g1_i1	7.30847	11.9377	8.54793	9.17664	12.3853	6.93189	10.9695	13.702	8.29594	13.3663	11.0185	12.1875	9.38132	11.59	1.23543	0.304507	0.105225
TRINITY_DN41092_c5_g1_i3	7.73838	8.65486	5.15823	5.78834	8.1597	6.49864	8.83255	10.3494	7.00864	7.65931	8.19326	7.87731	6.99969	8.32008	1.18864	0.249059	0.105261
TRINITY_DN33126_c0_g1_i20	1.86294	2.0891	1.91591	1.69415	3.3513	2.31063	1.42461	2.1865	1.2873	1.05128	2.26021	1.63491	2.20401	1.6408	0.744462	-0.419608	0.105297
TRINITY_DN47379_c2_g5_i1	88.9913	65.3591	71.7731	61.9776	60.7606	79.4279	69.0934	59.4727	73.8052	56.6189	57.9179	49.6419	71.3816	61.0917	0.855846	-0.224429	0.105338
TRINITY_DN52374_c12_g2_i6	624.229	379.322	505.801	436.808	511.73	498.807	550.04	563.825	523.931	586.463	889.675	545.615	492.783	609.925	1.23772	0.307674	0.105395
TRINITY_DN52282_c4_g4_i9	151.901	135.344	115.102	155.72	152.703	141.093	110.264	142.56	107.704	137.117	143.523	108.053	141.977	124.87	0.879508	-0.185248	0.105433
TRINITY_DN51108_c4_g2_i3	2.43616	1.64144	2.50543	2.25886	1.89422	2.59946	1.85199	3.64416	5.29224	3.15384	3.53158	1.78354	2.22259	3.20956	1.44406	0.526764	0.105444
TRINITY_DN52374_c12_g2_i7	21.3522	12.9823	15.0326	16.8003	15.2994	18.485	15.5282	21.1361	19.1665	33.0402	23.3084	17.6868	16.6586	21.6444	1.29929	0.376796	0.105512
TRINITY_DN38841_c3_g5_i1	47.0035	34.321	41.708	66.7777	63.5291	61.9537	19.5171	48.8318	45.4846	44.6042	36.3046	45.4803	52.5488	40.0371	0.761903	-0.392472	0.105662
TRINITY_DN33892_c4_g2_i11	3.86919	13.1315	17.2432	18.6356	13.9881	15.7412	6.55318	11.3698	10.2984	11.7142	6.4981	10.9985	13.7681	9.57204	0.695232	-0.524105	0.105735
TRINITY_DN50068_c2_g4_i8	14.9035	10.8932	9.72695	11.5767	10.9282	12.2752	10.6845	10.2037	13.016	9.31132	7.62821	7.72868	11.7173	9.76207	0.833134	-0.262928	0.105744
TRINITY_DN45669_c1_g1_i7	0.716516	0.746108	1.62116	1.12943	0.874253	1.87739	1.13968	1.3119	2.1455	1.95237	2.40147	1.18903	1.16081	1.68999	1.45587	0.535705	0.105752
TRINITY_DN34715_c2_g5_i2	10.6044	26.1138	23.4331	32.6124	20.2535	18.6294	30.2016	21.7192	36.1875	32.89	22.3196	65.3965	21.9411	34.7857	1.58541	0.664208	0.105761
TRINITY_DN50274_c3_g1_i2	77.6704	52.9737	48.0452	28.6593	42.1099	76.3952	40.1739	34.9839	45.0555	28.9852	43.6503	44.1426	54.3089	39.4986	0.727294	-0.459078	0.105828
TRINITY_DN35992_c4_g5_i1	2.43616	3.87976	3.3897	3.95301	1.01996	2.59946	2.84921	1.3119	2.28853	2.10256	0.988842	2.0808	2.87967	1.93697	0.672636	-0.567969	0.105882
TRINITY_DN52554_c1_g3_i9	505.431	438.413	455.398	480.715	464.666	480.466	479.38	452.313	589.298	577.302	462.495	546.358	470.848	517.858	1.09984	0.137271	0.10602
TRINITY_DN52956_c4_g3_i5	25.508	17.1605	22.1067	19.3415	16.6108	17.1853	16.2405	16.7631	18.8804	10.663	19.7768	14.7142	19.6521	16.173	0.822964	-0.280406	0.106098
TRINITY_DN53486_c4_g2_i4	3.43928	4.02899	5.30561	2.82358	1.89422	3.89919	3.56151	4.51876	1.85943	0.901096	1.1301	1.18903	3.56514	2.19332	0.615213	-0.69447	0.106239
TRINITY_DN48930_c1_g1_i14	2.00625	3.13366	1.47378	1.41179	2.91418	2.0218	3.98889	1.89496	4.57707	4.05493	1.41263	3.41845	2.16024	3.22449	1.49265	0.574599	0.106244
TRINITY_DN50086_c3_g1_i12	5.15892	6.41653	6.63201	4.37655	6.99403	4.33243	4.98612	10.2037	6.15044	7.50913	5.93305	9.80948	5.65174	7.43198	1.31499	0.393817	0.106246
TRINITY_DN52013_c0_g1_i6	142.157	51.6307	0.73689	280.523	130.555	144.125	87.0434	264.42	211.976	282.794	143.806	347.345	124.955	222.897	1.78383	0.834832	0.106272
TRINITY_DN33005_c8_g2_i4	47.5767	70.2834	52.9087	61.6952	69.7946	40.7248	54.5624	61.0761	65.5093	75.5419	74.7282	105.378	57.1639	72.7992	1.27352	0.348673	0.106315
TRINITY_DN46305_c0_g2_i1	44.1374	38.4992	38.7604	46.0244	48.3753	41.4469	32.6235	47.2283	29.894	36.0438	42.6615	35.8194	42.8739	37.3784	0.871821	-0.197893	0.106331
TRINITY_DN48735_c1_g1_i1	27.5142	25.6661	24.17	27.2476	20.6907	20.6512	35.6151	23.0311	43.6252	28.2343	20.6244	34.6304	24.3233	30.9601	1.27286	0.3478	0.106468
TRINITY_DN34277_c4_g1_i5	4.15579	6.41653	7.07415	9.459	11.511	7.94279	2.42183	3.93569	4.57707	1.20146	11.301	4.31022	7.75988	4.62455	0.595957	-0.742955	0.106897
TRINITY_DN39751_c5_g3_i2	47.2901	47.4525	43.9187	50.8245	46.3354	47.3679	62.8251	52.6217	68.2269	46.4064	48.877	45.7776	47.1982	54.1225	1.14671	0.197535	0.1069
TRINITY_DN50186_c3_g3_i2	8.45489	14.7729	12.5271	14.6826	11.3653	15.0191	8.40517	10.7867	12.0148	12.1648	7.62821	11.7416	12.8037	10.4569	0.816711	-0.292086	0.10701
TRINITY_DN38481_c6_g4_i4	70.6485	105.947	104.786	91.2017	75.0401	78.2726	65.5318	77.985	70.8015	72.0877	83.769	82.3401	87.6493	75.4192	0.860465	-0.216699	0.107058
TRINITY_DN53033_c1_g4_i1	39.9816	87.4439	20.9277	61.6952	94.5651	18.485	124.511	134.834	21.312	80.9484	77.1297	114.89	53.8498	92.2707	1.71348	0.776747	0.107092
TRINITY_DN47051_c3_g1_i10	1.71964	4.02899	3.09494	3.52948	3.93414	2.88829	3.56151	4.51876	2.28853	6.30767	4.09663	7.87731	3.19924	4.77507	1.49256	0.574044	0.107216
TRINITY_DN52143_c9_g2_i1	3.29597	0.298443	2.21067	2.54122	2.62276	2.0218	1.70953	2.47803	0.8582	1.05128	0.706316	0.891771	2.16515	1.28252	0.592348	-0.74914	0.107293
TRINITY_DN54233_c10_g1_i2	16.6232	14.9222	18.8644	14.965	12.8224	14.1526	15.9556	16.6174	15.4476	23.4285	16.8103	20.5107	15.3916	18.1283	1.17781	0.235483	0.107346
TRINITY_DN51529_c0_g4_i2	36.399	46.2587	32.8653	34.8712	40.7985	35.3815	55.7021	51.0183	31.1813	40.6995	48.877	42.5077	37.7624	44.9976	1.1916	0.252967	0.107593
TRINITY_DN35812_c3_g2_i1	26.0812	37.1562	38.3183	28.8005	31.036	27.0055	34.9028	35.8585	28.3206	42.3515	39.2711	38.3461	31.3996	36.5085	1.1627	0.217466	0.107613
TRINITY_DN52254_c3_g5_i2	3.00937	3.58132	2.21067	2.96476	3.3513	2.0218	1.70953	1.16613	1.7164	3.00365	2.11895	3.1212	2.85654	2.13931	0.748917	-0.416231	0.107633
TRINITY_DN50005_c1_g4_i2	35.8258	79.2367	55.2668	60.707	60.7606	44.9128	67.8112	53.7878	71.0876	97.4685	58.4829	133.022	56.1183	80.2768	1.43049	0.516315	0.107718
TRINITY_DN45737_c2_g4_i1	130.263	79.3859	95.9431	98.9665	85.6768	93.4361	128.072	128.566	107.275	90.5601	131.657	103.297	97.2785	114.905	1.18119	0.240212	0.107845
TRINITY_DN52213_c4_g3_i7	19.9192	11.9377	16.2116	22.871	23.8963	20.7957	25.6429	21.7192	36.1875	25.6812	28.8177	14.417	19.2719	25.4109	1.31855	0.398583	0.107881
TRINITY_DN52522_c2_g5_i2	28.9473	26.7107	24.6121	33.1771	21.2735	27.4387	38.3219	22.448	33.4698	31.9889	30.089	34.9277	27.0266	31.8742	1.17937	0.237719	0.107959
TRINITY_DN49693_c4_g1_i10	5.73213	3.73054	1.17902	3.52948	5.39123	0	4.98612	5.68489	4.43404	4.3553	6.21558	4.31022	3.2604	4.99769	1.53285	0.613382	0.108019
TRINITY_DN49782_c2_g2_i12	69.0722	48.0494	55.4141	49.8362	67.7546	60.3652	116.818	90.521	60.6462	45.8057	71.9029	78.0299	58.4153	77.2872	1.32306	0.403848	0.108035
TRINITY_DN35497_c3_g8_i1	5.30222	5.5212	3.83183	4.65891	6.5569	5.48774	3.70397	5.24759	4.291	3.75457	3.39031	5.49925	5.22647	4.31445	0.8255	-0.276238	0.108086
TRINITY_DN49316_c2_g3_i2	90.711	46.4079	70.152	65.2247	46.7726	68.4524	66.814	48.686	55.64	38.7471	55.9402	30.7661	64.6201	49.4322	0.764967	-0.386253	0.108121
TRINITY_DN43449_c2_g2_i11	7.16516	10.2963	6.48463	5.92952	12.531	5.48774	9.4024	5.97642	12.73	10.5128	12.7137	14.2683	7.98239	10.9339	1.36976	0.453526	0.108227
TRINITY_DN32926_c6_g3_i2	24.7915	21.9356	21.5172	22.871	22.002	13.2861	26.6401	24.0515	23.6005	28.0842	20.2006	24.6723	21.0672	24.5415	1.16491	0.219872	0.108287
TRINITY_DN33428_c1_g4_i1	60.9039	91.7713	95.6484	77.5073	66.7347	68.7412	59.5485	98.5381	93.2578	128.406	85.7467	116.673	76.8845	97.0284	1.262	0.335581	0.108424
TRINITY_DN44260_c3_g6_i2	0.716516	2.38755	2.80018	1.41179	1.89422	1.44414	1.99445	1.89496	2.43157	3.30402	2.11895	2.97257	1.77573	2.45275	1.38126	0.463171	0.108588
TRINITY_DN31834_c2_g8_i2	8.5982	10.744	9.72695	9.459	9.61679	8.23162	12.1091	11.6613	5.86437	15.619	14.4088	11.7416	9.39608	11.9007	1.26656	0.34023	0.108638
TRINITY_DN46149_c3_g3_i1	24.2183	26.1138	16.2116	22.871	19.9621	17.9074	39.0342	22.448	36.0444	25.6812	15.1152	30.7661	21.214	28.1815	1.32844	0.409424	0.108666
TRINITY_DN49035_c2_g6_i1	45.857	27.4568	39.2026	28.6593	22.1477	37.6921	32.7659	23.9057	27.1763	20.575	31.6429	20.2135	33.5026	26.0466	0.777449	-0.362651	0.108759
TRINITY_DN41650_c2_g2_i17	12.1808	22.0848	15.3273	24.5652	22.8763	20.9401	23.2211	26.9668	36.6166	16.6703	31.7842	20.6593	19.6624	25.9864	1.32163	0.402312	0.108783
TRINITY_DN37469_c1_g8_i1	149.179	117.587	147.525	134.12	111.322	149.758	141.891	109.908	119.719	112.787	124.735	110.134	134.915	119.862	0.888428	-0.170621	0.108811
TRINITY_DN32261_c3_g3_i2	36.6856	38.4992	41.5606	31.9065	36.8643	41.4469	51.1433	34.5466	41.4797	44.9046	39.1299	44.7372	37.8272	42.6569	1.12768	0.173358	0.108814
TRINITY_DN38966_c4_g10_i2	53.3088	67.1498	61.8988	50.6833	58.1378	68.0191	50.1461	51.8929	59.931	49.5603	56.6465	55.587	59.8663	53.9606	0.901353	-0.14964	0.108849
TRINITY_DN53945_c0_g1_i10	19.3459	22.234	27.7071	28.9417	18.9422	22.8175	26.925	25.9464	26.8903	25.0805	29.2415	25.1182	23.3314	26.5337	1.13725	0.185462	0.108902
TRINITY_DN36156_c7_g3_i10	20.2058	18.205	18.5696	20.6121	18.6507	15.5967	23.6484	19.8242	20.7398	22.3772	31.2192	16.6464	18.64	22.4092	1.20221	0.265688	0.108943
TRINITY_DN42414_c4_g4_i1	26.941	31.0381	31.981	29.0829	34.9701	35.5259	32.0536	28.4245	30.8952	26.282	28.8177	23.0374	31.5898	28.2517	0.894329	-0.160745	0.109213
TRINITY_DN41540_c2_g10_i1	30.0937	24.1739	23.2857	26.4005	23.1677	20.6512	24.9306	36.4416	23.1714	37.2453	36.7284	23.186	24.6288	30.2839	1.22961	0.297847	0.109295
TRINITY_DN52208_c0_g6_i2	7.30847	7.61031	4.12659	8.7531	6.5569	4.91009	5.55596	10.3494	7.43774	12.1648	6.35684	15.4574	6.54424	9.55368	1.45986	0.543247	0.109584
TRINITY_DN39870_c7_g4_i1	2.72276	2.53677	4.42134	5.3648	4.80839	4.47684	3.13413	1.45766	3.14673	4.20511	3.39031	2.67531	4.05515	3.00155	0.740181	-0.432727	0.109661
TRINITY_DN37218_c5_g2_i10	365.423	177.872	412.069	207.674	568.119	382.553	51.5707	140.373	291.931	62.1756	440.741	235.873	352.285	203.777	0.578445	-0.789663	0.109756
TRINITY_DN38565_c4_g2_i1	23.0718	16.4144	15.3273	16.3768	13.9881	20.6512	17.6651	16.3258	13.1591	9.46151	17.5166	9.66085	17.6383	13.9648	0.791735	-0.336013	0.110092
TRINITY_DN43837_c1_g2_i1	88.4181	85.8025	103.312	100.802	105.202	97.0464	97.8704	84.5445	92.3996	92.3623	86.3118	86.3531	96.7638	89.9736	0.929827	-0.104949	0.11018
TRINITY_DN38050_c3_g3_i11	36.2557	37.1562	39.0552	41.9302	30.1617	35.8147	30.629	35.1297	34.7571	34.3918	35.8808	24.6723	36.729	32.5768	0.886951	-0.172924	0.110408
TRINITY_DN48243_c2_g10_i3	1.57634	3.58132	2.21067	4.80009	4.22556	3.17711	2.13691	2.6238	2.00247	3.00365	2.11895	2.22943	3.26185	2.35253	0.721227	-0.469972	0.110422
TRINITY_DN51968_c1_g2_i13	4.5857	1.64144	7.81104	15.5297	2.62276	7.50954	10.6845	17.2004	9.72627	14.1172	4.94421	10.9985	6.6167	11.2785	1.70455	0.766488	0.110457
TRINITY_DN43392_c3_g5_i2	87.7016	108.037	90.7849	93.6017	89.611	97.4797	75.0767	90.3752	88.3946	92.8129	80.3787	94.5277	94.5359	86.9276	0.91952	-0.121066	0.11056
TRINITY_DN48578_c7_g1_i3	43.4209	36.2609	40.0868	43.7655	34.2416	42.6022	41.1711	32.3601	43.9113	32.4394	26.84	30.7661	40.063	34.5813	0.863174	-0.212168	0.110629
TRINITY_DN42092_c0_g2_i6	10.6044	7.16264	6.33726	6.21188	7.72257	9.96459	7.40795	5.97642	7.58077	5.85712	6.78063	5.64788	8.00056	6.5418	0.817667	-0.289327	0.110767
TRINITY_DN37243_c5_g2_i3	79.5333	58.0472	75.7523	66.9189	61.3434	73.6513	69.6632	53.9336	76.8089	56.9192	49.4421	43.3995	69.2077	58.3611	0.843274	-0.245786	0.110883
TRINITY_DN41866_c2_g9_i1	51.7325	24.3231	37.1393	31.7653	33.2216	40.436	35.9001	28.5702	32.4686	27.7838	28.5352	18.1327	36.4363	28.5651	0.783973	-0.350826	0.110917
TRINITY_DN38728_c4_g1_i9	1.14643	1.93988	1.03165	1.69415	1.6028	1.44414	0.854763	3.64416	0.8582	2.70329	2.82526	3.56708	1.47651	2.40879	1.63141	0.69763	0.111031
TRINITY_DN53673_c2_g2_i8	4.4424	8.65486	3.3897	3.10594	5.39123	4.18801	3.56151	4.37299	3.71887	1.95237	1.97768	3.86434	4.86202	3.2413	0.666656	-0.581124	0.111129
TRINITY_DN51472_c2_g2_i1	4.2991	2.98443	2.21067	2.40004	1.6028	3.17711	3.27659	2.76956	4.57707	4.05493	2.82526	4.45885	2.77903	3.66038	1.31714	0.393965	0.111175
TRINITY_DN47588_c5_g1_i12	4.4424	6.41653	5.15823	4.09419	6.84832	5.63216	5.27104	9.62058	5.1492	7.35895	7.06316	6.53965	5.43197	6.83376	1.25806	0.330486	0.111261
TRINITY_DN46421_c1_g8_i2	8.5982	10.4455	10.3165	9.31782	8.88824	5.48774	8.26271	10.4952	8.29594	15.9194	11.7248	13.2279	8.84233	11.321	1.28032	0.35548	0.111282
TRINITY_DN52920_c5_g4_i3	66.3494	65.5083	69.5624	70.166	52.4552	58.199	55.7021	63.9915	46.3428	59.172	57.3528	60.3431	63.7067	57.1507	0.897091	-0.156712	0.111483
TRINITY_DN32093_c4_g5_i1	6.01874	3.13366	4.86348	4.37655	4.66268	6.35423	4.13136	4.51876	3.14673	3.90475	3.8141	4.45885	4.90156	3.99576	0.815202	-0.294579	0.11164
TRINITY_DN31824_c1_g13_i1	24.7915	21.0403	24.17	23.4357	37.1558	39.5695	14.1036	22.448	28.0345	21.6263	25.7099	18.2813	28.3605	21.7006	0.765171	-0.385807	0.111696
TRINITY_DN41442_c3_g3_i1	4.87231	2.83521	2.80018	3.3883	5.09981	3.32153	8.26271	5.53912	5.72134	4.20511	5.22674	2.52668	3.71956	5.24695	1.41064	0.494996	0.111826
TRINITY_DN48536_c2_g1_i3	581.095	594.499	646.99	878.698	642.722	780.993	522.83	554.058	743.488	588.416	557.989	552.303	687.499	586.514	0.853112	-0.229195	0.111861
TRINITY_DN34692_c1_g1_i1	10.6044	19.1004	17.8327	15.6709	18.0679	11.4087	16.9528	19.8242	15.4476	19.5237	17.2341	22.8888	15.4475	18.6452	1.207	0.271212	0.111931
TRINITY_DN51448_c7_g6_i10	5.15892	3.73054	2.94756	4.37655	3.78843	4.18801	3.98889	3.64416	3.8619	2.40292	3.24905	2.97257	4.03167	3.35325	0.831727	-0.264081	0.111962
TRINITY_DN50690_c4_g3_i2	3.86919	9.84863	8.6953	14.965	5.53694	5.63216	10.3996	9.32905	10.5845	15.619	8.61705	16.0519	8.0912	11.7668	1.45428	0.538568	0.111963
TRINITY_DN126492_c0_g1_i1	30.5236	32.2319	33.6022	27.8123	35.9901	39.1363	30.2016	33.5263	33.7559	27.7838	24.5798	25.4155	33.2161	29.2105	0.879408	-0.185167	0.111966
TRINITY_DN43324_c1_g1_i22	295.061	353.805	311.557	253.134	292.001	277.42	359.713	356.107	317.534	294.358	385.507	290.123	297.163	333.89	1.12359	0.168163	0.112242
TRINITY_DN41980_c0_g2_i2	1.43303	5.5212	7.81104	6.77659	4.51698	5.0545	2.70675	3.35263	2.28853	4.05493	4.94421	3.56708	5.18556	3.48569	0.672192	-0.570457	0.112299
TRINITY_DN46704_c1_g2_i5	44.1374	30.292	39.0552	39.8125	37.4472	34.6594	35.3302	35.4212	36.7596	30.1867	34.0444	30.1716	37.5673	33.6523	0.895787	-0.158676	0.112303
TRINITY_DN54185_c2_g5_i5	265.398	189.959	231.384	216.286	247.997	225.142	239.476	256.257	251.167	244.497	339.173	242.71	229.361	262.213	1.14324	0.19312	0.11231
TRINITY_DN52636_c4_g1_i2	37.9754	52.0784	71.4784	37.836	51.1438	50.4006	31.4838	38.9196	45.1986	19.6739	53.8212	39.3865	50.1521	38.0806	0.759303	-0.396699	0.11235
TRINITY_DN50355_c2_g3_i11	4.15579	2.68599	1.62116	1.12943	2.33134	3.61036	4.41628	4.81029	6.4365	2.25274	4.09663	2.0808	2.58901	4.01554	1.55099	0.631101	0.112384
TRINITY_DN33236_c0_g1_i18	22.6419	17.3097	22.1067	23.7181	19.525	20.9401	23.6484	23.0311	26.4612	20.7252	20.6244	29.5771	21.0402	24.0112	1.1412	0.190145	0.112439
TRINITY_DN53802_c2_g3_i1	26.7977	22.9801	24.0226	21.8828	27.539	21.3733	22.5088	27.8414	21.598	33.1904	32.3493	31.212	24.0993	28.1166	1.1667	0.222095	0.112532
TRINITY_DN39934_c1_g4_i2	8.8848	9.25174	8.6953	10.3061	8.01399	9.0981	10.5421	8.74599	8.72504	10.5128	11.0185	9.9581	9.04167	9.91709	1.09682	0.132946	0.112606
TRINITY_DN47437_c3_g2_i1	84.8355	92.219	87.6899	88.0957	108.845	92.1363	88.7529	75.9443	98.407	82.6004	79.3899	77.1381	92.3035	83.7054	0.90685	-0.140975	0.112635
TRINITY_DN38080_c5_g1_i2	5.15892	0	6.92677	6.35306	6.84832	9.38693	4.27382	6.70526	8.86807	11.7142	9.46463	12.1875	5.779	8.86892	1.53468	0.615625	0.112891
TRINITY_DN44328_c1_g1_i3	57.3213	33.8733	42.2975	37.5536	43.4212	55.5995	44.3052	34.6924	49.3465	24.0292	34.892	19.7676	45.0111	34.5055	0.7666	-0.382993	0.112923
TRINITY_DN43431_c4_g6_i1	2.72276	3.13366	5.89512	4.65891	4.22556	5.48774	1.70953	2.33226	3.14673	4.95603	1.83642	4.31022	4.35396	3.04853	0.700175	-0.514392	0.112946
TRINITY_DN51508_c1_g4_i2	10.4611	9.99785	12.9693	13.5532	10.3453	10.3978	8.54763	10.6409	7.2947	11.4139	9.60589	10.8499	11.2874	9.72549	0.861621	-0.215184	0.112981
TRINITY_DN38707_c0_g1_i1	5.01561	8.20719	9.28482	7.34131	9.17966	4.18801	7.97779	12.0986	6.4365	10.3626	8.19326	11.1471	7.20277	9.36932	1.30079	0.378515	0.112991
TRINITY_DN34487_c0_g2_i1	5.58883	7.31186	6.48463	6.49424	8.30541	7.50954	5.4135	10.0579	10.4414	7.50913	11.0185	7.43142	6.94909	8.64532	1.24409	0.314905	0.1131
TRINITY_DN53782_c0_g1_i3	400.533	455.723	394.826	470.126	341.104	283.341	354.014	436.57	451.699	538.405	440.176	630.482	390.942	475.224	1.21559	0.281617	0.113186
TRINITY_DN47419_c4_g1_i4	3.72588	4.02899	3.68445	3.52948	6.11977	4.0436	2.99167	3.20686	2.71763	4.20511	4.23789	2.67531	4.1887	3.33908	0.797165	-0.325282	0.113563
TRINITY_DN44755_c5_g1_i1	24.9348	40.8867	31.3915	41.6478	35.4073	26.5722	29.3469	44.6045	32.6116	48.509	41.9551	61.8294	33.4734	43.1428	1.28887	0.365725	0.113628
TRINITY_DN45903_c3_g8_i2	58.3244	46.4079	51.8771	50.8245	45.024	52.1336	41.5985	45.6249	60.074	40.5493	40.4013	31.8065	50.7653	43.3424	0.853781	-0.227877	0.113632
TRINITY_DN33902_c0_g1_i11	68.9289	82.0719	75.7523	56.0481	77.08	49.1009	85.9037	83.0869	68.656	85.6041	86.0292	66.8828	68.1637	79.3605	1.16426	0.219502	0.113689
TRINITY_DN54084_c2_g10_i2	256.513	237.561	263.07	280.805	264.024	192.504	259.706	199.408	213.549	225.124	223.478	216.106	249.08	222.895	0.894875	-0.160227	0.114017
TRINITY_DN42759_c1_g1_i8	4.15579	3.87976	4.7161	4.65891	7.28544	5.92099	5.84088	5.83066	5.29224	7.05858	6.07431	6.53965	5.10283	6.10605	1.1966	0.257536	0.11414
TRINITY_DN54087_c1_g4_i1	11.321	12.3854	14.2957	17.6474	16.028	13.5749	7.12303	15.8885	7.2947	11.4139	14.1263	11.4444	14.2087	11.2151	0.789314	-0.341171	0.114141
TRINITY_DN31456_c2_g3_i2	1.14643	1.19377	1.03165	1.97651	1.16567	0.577657	1.70953	1.45766	0.4291	3.00365	2.40147	2.37805	1.18195	1.89658	1.60462	0.670338	0.114163
TRINITY_DN32843_c0_g2_i11	0.716516	0.596887	0.73689	1.12943	1.16567	1.0109	1.70953	0.437299	1.00123	1.80219	1.69516	1.18903	0.892716	1.30574	1.46266	0.537779	0.114232
TRINITY_DN41382_c3_g2_i1	12.0375	9.40097	11.9376	14.4003	14.8623	6.93189	0.569842	8.74599	11.2996	1.95237	11.4423	10.9985	11.5951	7.50144	0.64695	-0.62688	0.114328
TRINITY_DN41900_c2_g1_i18	3.29597	2.98443	1.47378	6.21188	2.76847	2.31063	6.26826	3.93569	3.8619	6.9084	2.82526	4.75611	3.17419	4.75927	1.49936	0.579016	0.114414
TRINITY_DN50959_c4_g1_i4	16.7665	22.5325	22.8436	42.4949	24.1877	18.3406	27.21	33.2347	25.603	47.0072	36.1634	94.5277	24.5276	43.9576	1.79217	0.840827	0.114475
TRINITY_DN54043_c20_g2_i1	564.328	430.505	383.478	503.303	449.366	403.205	586.937	553.475	568.129	432.977	574.093	434.589	455.697	525.033	1.15215	0.204332	0.114592
TRINITY_DN40127_c3_g2_i3	352.669	532.871	417.227	520.386	476.177	367.823	383.646	476.948	577.998	666.811	478.882	668.233	444.526	542.086	1.21947	0.286229	0.11485
TRINITY_DN37852_c1_g3_i4	2.86607	4.32743	3.53707	2.6824	1.6028	3.46594	3.84643	4.22723	5.00617	3.90475	3.10779	3.26983	3.08029	3.8937	1.26407	0.337491	0.114937
TRINITY_DN43058_c2_g4_i3	120.948	99.5309	105.817	109.978	75.0401	69.1745	81.6299	118.362	136.454	116.241	110.185	176.125	96.7482	123.166	1.27306	0.348159	0.115056
TRINITY_DN54082_c2_g3_i3	7.45177	8.50564	7.81104	6.77659	6.84832	5.19891	7.26549	6.26796	5.72134	4.80584	7.20442	3.1212	7.09871	5.73104	0.807335	-0.306332	0.115323
TRINITY_DN49162_c2_g5_i1	58.7543	68.3435	50.9928	61.1305	75.3315	67.5859	51.7132	56.1201	49.3465	56.3185	56.5052	67.4773	63.6898	56.2468	0.883137	-0.179312	0.115342
TRINITY_DN49832_c3_g1_i9	5.15892	5.22276	5.30561	7.20013	11.0739	9.82017	3.84643	7.43409	4.00494	6.45785	4.94421	4.60748	7.29691	5.21583	0.7148	-0.483888	0.115479
TRINITY_DN53582_c41_g4_i2	2533.6	1764.25	2376.18	2601.51	1878.48	2154.23	1941.74	2002.54	1564.36	1459.17	2420.26	1865.88	2218.04	1875.66	0.845638	-0.241885	0.115593
TRINITY_DN43453_c3_g11_i3	49.8695	49.84	48.9295	47.4362	53.4752	48.6676	53.2802	50.2894	58.5007	51.3625	55.5164	47.7097	49.703	52.7765	1.06184	0.0866418	0.115631
TRINITY_DN50939_c1_g2_i4	34.1062	15.5191	49.6664	19.6239	56.535	38.1254	2.70675	12.9732	30.037	5.40657	42.0964	26.1586	35.596	19.8964	0.558951	-0.838399	0.115661
TRINITY_DN43033_c0_g7_i3	27.0843	22.234	18.2749	28.2358	26.519	20.6512	23.9334	23.3226	27.7485	27.934	29.8065	33.8873	23.8332	27.772	1.16527	0.220197	0.115674
TRINITY_DN52635_c2_g2_i3	19.3459	17.3097	19.6013	23.0122	18.2136	23.3951	19.5171	18.3666	19.0234	14.8681	16.669	19.3217	20.1463	17.961	0.891528	-0.165577	0.11571
TRINITY_DN53413_c2_g1_i1	35.5392	29.5459	35.2234	41.5066	32.4931	36.248	27.4949	31.9228	35.6153	34.3918	28.9589	30.7661	35.0927	31.525	0.898335	-0.154848	0.115735
TRINITY_DN54220_c4_g2_i7	8.45489	13.7284	9.4322	11.2943	15.1537	12.2752	16.2405	13.119	13.1591	14.1172	13.1375	12.6334	11.7231	13.7344	1.17157	0.228392	0.115746
TRINITY_DN53649_c1_g10_i4	33.1031	39.5437	37.5814	31.0594	35.1158	34.2262	30.3441	33.9636	29.3218	37.5457	31.9255	27.9421	35.1049	31.8405	0.907008	-0.140693	0.115814
TRINITY_DN41789_c0_g1_i5	1.43303	2.83521	0.884268	2.11769	2.62276	3.32153	2.70675	3.78993	1.43033	2.85347	3.95537	4.60748	2.20241	3.22389	1.4638	0.545549	0.115817
TRINITY_DN46616_c6_g5_i2	4.72901	15.3698	6.92677	23.4357	7.86828	7.0763	19.2322	5.39336	23.3144	21.3259	13.8438	25.8613	10.901	18.1618	1.66607	0.735151	0.115829
TRINITY_DN40979_c3_g2_i1	23.3584	21.3387	19.0118	18.6356	17.6308	18.3406	19.9445	21.2819	23.0284	22.5274	19.7768	29.5771	19.7193	22.6893	1.15061	0.202007	0.116051
TRINITY_DN54199_c4_g1_i5	19.3459	16.5636	17.0959	14.8238	16.6108	27.0055	13.3913	11.3698	18.3083	15.3186	15.8215	16.2005	18.5742	15.0683	0.811248	-0.30147	0.116285
TRINITY_DN53769_c0_g1_i4	21.7821	20.5926	22.8436	22.1651	15.4451	19.9292	19.9445	16.9089	20.1677	19.5237	16.3865	15.9032	20.4596	18.1391	0.886581	-0.173519	0.116336
TRINITY_DN53752_c6_g2_i1	8.02498	8.65486	8.40055	6.49424	7.13974	9.24252	6.69565	9.32905	5.29224	5.40657	6.92189	6.83691	7.99281	6.74705	0.84414	-0.243485	0.116425
TRINITY_DN52748_c5_g2_i2	4.01249	5.81965	8.40055	5.64716	5.53694	7.79837	6.1258	5.53912	4.57707	4.20511	5.50926	2.67531	6.20253	4.77195	0.769355	-0.375603	0.116477
TRINITY_DN46975_c2_g7_i1	48.4365	60.7332	52.7613	50.5421	46.7726	39.2807	56.8418	58.4523	44.3404	61.1243	54.3863	66.8828	49.7544	57.0046	1.14572	0.196163	0.11659
TRINITY_DN40517_c5_g4_i4	14.6169	21.1895	18.4223	18.3533	17.6308	14.297	20.5143	18.9496	21.1689	16.6703	18.9293	21.6997	17.4183	19.6554	1.12843	0.17444	0.116599
TRINITY_DN53575_c1_g2_i28	15.3334	17.1605	22.4015	25.9769	21.7106	20.218	18.5199	10.7867	17.164	22.3772	15.1152	16.0519	20.4668	16.6691	0.814447	-0.296139	0.116607
TRINITY_DN45170_c0_g5_i1	150.612	172.5	125.713	137.367	228.763	128.962	211.411	166.32	299.941	133.663	256.534	181.475	157.32	208.224	1.32357	0.404478	0.116728
TRINITY_DN44617_c1_g5_i1	1.00312	2.38755	1.62116	1.27061	1.45709	1.0109	2.70675	2.1865	2.86067	1.20146	1.1301	2.52668	1.4584	2.10203	1.44132	0.525221	0.116793
TRINITY_DN34951_c7_g3_i6	34.966	29.8443	33.7496	36.7066	32.4931	36.248	34.9028	32.3601	33.0407	23.879	28.5352	31.5092	34.0013	30.7045	0.903041	-0.147007	0.116855
TRINITY_DN50673_c4_g6_i1	241.753	261.884	250.395	238.451	237.505	235.684	249.733	274.041	233.574	269.277	273.485	247.615	244.279	257.954	1.05598	0.0785879	0.116858
TRINITY_DN48130_c3_g1_i2	3.00937	5.81965	4.56872	3.24712	4.80839	4.76567	4.41628	5.39336	4.291	7.65931	4.80295	7.28279	4.36982	5.64095	1.29089	0.366806	0.116881
TRINITY_DN42194_c4_g1_i2	3.29597	2.68599	6.0425	2.6824	5.24552	4.0436	3.56151	2.76956	1.57337	3.00365	3.8141	2.52668	3.99933	2.87481	0.718824	-0.472673	0.116882
TRINITY_DN34040_c0_g1_i1	5.30222	15.8175	7.95841	10.5884	8.30541	19.0627	10.6845	18.2208	17.5931	21.0256	8.89958	22.7401	11.1724	16.5273	1.47929	0.563889	0.117038
TRINITY_DN47509_c3_g2_i1	3.72588	3.4321	2.6528	2.6824	3.2056	3.17711	1.99445	2.47803	2.5746	3.15384	3.39031	2.52668	3.14598	2.68632	0.853888	-0.226539	0.117102
TRINITY_DN50007_c2_g2_i10	6.16204	14.4745	10.0217	10.3061	9.76249	7.79837	7.97779	12.5359	6.29347	21.7765	20.4832	21.1052	9.7542	15.0287	1.54074	0.622618	0.11715
TRINITY_DN39663_c4_g8_i1	360.121	469.899	458.935	506.268	450.969	380.387	454.734	453.479	507.196	511.072	443.566	557.059	437.763	487.851	1.11442	0.156274	0.117249
TRINITY_DN48377_c3_g2_i4	18.3428	17.1605	17.8327	16.9415	15.2994	16.3188	19.3746	18.075	13.7312	21.7765	20.3419	23.6319	16.9826	19.4885	1.14756	0.198109	0.11741
TRINITY_DN47847_c7_g1_i1	32.8164	24.7708	35.9602	50.5421	17.6308	33.9374	25.7854	18.8039	24.3157	34.2416	17.9404	21.5511	32.6096	23.773	0.729018	-0.456128	0.117424
TRINITY_DN43033_c0_g2_i6	142.014	188.467	163.884	333.747	200.204	139.215	240.188	211.361	214.836	282.494	286.482	553.492	194.589	298.142	1.53217	0.615468	0.117473
TRINITY_DN54254_c2_g7_i1	4231.03	2705.39	3630.22	3294.55	3234.15	2381.83	3188.55	2918.68	2113.89	2270.61	3089.42	2569.79	3246.19	2691.82	0.829225	-0.270162	0.117492
TRINITY_DN48963_c2_g6_i2	20.779	21.1895	24.7595	18.3533	18.505	14.4414	18.2349	25.9464	22.5993	27.0329	19.4943	26.01	19.6713	23.2196	1.18038	0.238907	0.117512
TRINITY_DN38285_c2_g1_i6	341.778	298.443	386.867	563.587	327.991	413.025	534.085	784.806	325.258	379.812	506.993	594.068	388.615	520.837	1.34024	0.42245	0.117513
TRINITY_DN53983_c4_g1_i4	2.00625	3.13366	2.06329	3.3883	2.33134	3.0327	0.997224	2.47803	1.14427	3.15384	0.847579	2.52668	2.65926	1.85794	0.698668	-0.518152	0.117549
TRINITY_DN50542_c3_g6_i1	27.9441	34.321	34.3391	39.2478	30.5989	31.6267	35.6151	30.3194	39.9063	36.6446	38.5648	38.9406	33.0129	36.6652	1.11063	0.151295	0.117581
TRINITY_DN49859_c18_g2_i2	130.549	69.8358	71.9205	153.603	68.7746	96.4688	170.24	80.6088	211.976	130.359	117.672	124.402	98.5253	139.21	1.41293	0.498536	0.117587
TRINITY_DN52143_c9_g4_i1	2619.15	789.681	1839.43	1748.36	1123.27	1675.21	1317.9	1570.05	848.045	815.792	990.678	1310.9	1632.52	1142.23	0.699674	-0.515244	0.117623
TRINITY_DN42394_c0_g1_i1	14.6169	31.9334	15.1799	16.3768	21.7106	14.5858	22.0814	26.3837	24.4587	22.9779	23.0259	24.9696	19.0673	23.9829	1.2578	0.331045	0.117641
TRINITY_DN50389_c1_g6_i2	50.0128	79.6844	67.2044	78.7779	62.2177	65.7085	70.8029	80.4631	73.5192	77.4942	69.0777	85.4613	67.2676	76.1364	1.13184	0.178595	0.117654
TRINITY_DN32462_c7_g1_i3	1.71964	1.93988	2.50543	3.10594	3.3513	2.16621	2.27937	1.89496	1.85943	2.25274	1.83642	1.78354	2.46473	1.98441	0.805122	-0.310968	0.117813
TRINITY_DN52920_c5_g1_i13	338.339	336.943	374.045	350.406	336.879	344.861	337.916	367.477	263.611	296.01	333.24	320.591	346.912	319.808	0.921869	-0.117356	0.117941
TRINITY_DN36846_c4_g3_i4	172.251	181.752	163.59	172.944	147.603	141.093	210.557	173.608	174.215	171.809	156.661	198.568	163.205	180.903	1.10844	0.148509	0.118039
TRINITY_DN49238_c2_g1_i11	23.5017	27.7552	30.2125	26.5417	22.5849	21.6621	25.358	21.2819	19.1665	24.63	24.5798	18.2813	25.3764	22.2162	0.87547	-0.191533	0.118044
TRINITY_DN46745_c3_g1_i2	20.4924	17.1605	15.4747	20.8945	21.2735	17.9074	34.333	18.8039	18.0222	27.0329	18.5055	25.4155	18.8672	23.6855	1.25538	0.327565	0.118056
TRINITY_DN35594_c5_g1_i16	20.6357	24.1739	19.0118	18.6356	19.9621	18.1962	17.0953	18.3666	18.1652	19.8241	18.2229	19.0244	20.1026	18.4498	0.917782	-0.123629	0.118188
TRINITY_DN46340_c4_g3_i1	17.483	14.1761	16.359	19.7651	16.1737	18.485	19.5171	14.2851	25.1739	25.8314	15.8215	24.3751	17.0736	20.834	1.22024	0.286373	0.118215
TRINITY_DN31773_c4_g5_i2	44.7106	30.292	32.4232	43.0596	31.6188	33.7929	27.3524	28.5702	34.328	34.2416	26.84	34.1845	35.9829	30.9195	0.859283	-0.219053	0.118254
[truncated: 11,636 more rows]

## Sheet: Significant
	FM- FPKM Values						SBM- FPKM Values						Ave. FPKM		Fold Change (FC)
Trinity_ID	FM1	FM2	FM3	FM4	FM5	FM6	SBM1	SBM2	SBM3	SBM4	SBM5	SBM6	FM avg	SBM avg	FC (SBM:FM)	log2(FC)	P-Value
TRINITY_DN41266_c2_g7_i3	58.7543	23.7262	150.62	6.49424	136.529	212.578	16.098	4.37299	15.7337	6.60804	2.40147	6.24239	98.117	8.5761	0.0874069	-3.51309	0.0222981
TRINITY_DN45157_c6_g2_i2	16.9098	12.3854	1.62116	8.89428	16.1737	1.29973	4.98612	0.874599	1.43033	0	0.988842	0.445885	9.54734	1.4543	0.152325	-2.69679	0.0193331
TRINITY_DN29650_c0_g1_i1	8.5982	7.61031	7.81104	20.0474	4.22556	22.5286	0	1.3119	1.43033	5.40657	4.52042	3.1212	11.8035	2.63174	0.222962	-2.15891	0.0165948
TRINITY_DN44906_c1_g2_i5	36.1124	2.83521	10.6112	15.5297	10.7825	21.8066	9.82978	1.16613	6.57954	0.300365	3.95537	1.33766	16.2796	3.86147	0.237197	-2.06938	0.031145
TRINITY_DN43302_c1_g1_i1	66.0628	18.5035	53.2035	25.9769	17.3394	45.2017	30.3441	5.68489	12.4439	5.85712	5.79179	4.60748	37.7146	10.7882	0.286049	-1.80338	0.0148425
TRINITY_DN38647_c3_g10_i3	174.83	57.0027	63.3726	45.3185	101.705	37.981	19.802	39.2112	16.1628	18.0219	31.0779	29.1312	80.0349	25.5678	0.319458	-1.64563	0.0286723
TRINITY_DN48573_c0_g1_i9	10.1745	4.47665	6.48463	3.52948	9.76249	11.2643	1.70953	5.53912	2.00247	1.95237	3.53158	1.18903	7.61535	2.65402	0.348509	-1.51365	0.00722311
TRINITY_DN52808_c1_g2_i1	2.43616	3.87976	4.27396	5.08245	7.28544	4.18801	1.56707	2.6238	1.57337	1.80219	1.27137	1.33766	4.5243	1.69591	0.374844	-1.40683	0.00205823
TRINITY_DN45347_c2_g1_i14	1.43303	0.596887	1.47378	1.27061	1.01996	2.0218	0.284921	0.437299	0.4291	0.600731	0.423789	0.743142	1.30268	0.486497	0.373459	-1.39481	0.00266826
TRINITY_DN32275_c5_g7_i2	5.58883	2.53677	5.74774	1.83533	7.13974	9.53134	2.99167	2.47803	4.14797	0.750913	1.41263	1.18903	5.39662	2.16171	0.400566	-1.31057	0.030323
TRINITY_DN45407_c1_g1_i5	49.0097	20.891	25.0543	24.0004	44.4412	20.9401	16.6679	12.9732	7.2947	9.16114	20.6244	8.62045	30.7228	12.557	0.408718	-1.28907	0.00851434
TRINITY_DN37218_c5_g1_i20	16.4799	23.4278	40.8237	15.8121	34.0959	27.5831	2.99167	17.6377	17.4501	3.00365	17.6579	6.09377	26.3704	10.8058	0.40977	-1.28504	0.0117928
TRINITY_DN37134_c2_g3_i1	181.995	44.0204	78.8473	108.426	38.6129	70.1854	52.5679	40.2315	23.0284	37.6958	34.1857	26.7531	87.0144	35.7437	0.41078	-1.28319	0.0423193
TRINITY_DN33714_c0_g1_i7	274.712	620.016	423.417	936.158	279.761	351.216	266.686	277.977	161.914	224.974	162.311	109.985	480.88	200.641	0.417237	-1.26099	0.0270538
TRINITY_DN50830_c0_g3_i1	32.0999	20.5926	44.066	16.9415	42.1099	45.4905	13.8187	17.492	32.3255	8.71059	12.0074	2.67531	33.5501	14.5049	0.432336	-1.20828	0.0153838
TRINITY_DN47751_c2_g1_i1	6.87856	9.55019	21.5172	6.77659	8.59682	14.7303	3.84643	4.22723	12.73	2.25274	3.8141	2.67531	11.3416	4.9243	0.43418	-1.19929	0.0476111
TRINITY_DN49855_c5_g2_i4	30.0937	26.7107	20.3382	9.459	33.6588	24.1172	9.25993	18.9496	8.1529	5.55676	12.7137	8.76908	24.0629	10.567	0.43914	-1.1854	0.0067989
TRINITY_DN51853_c3_g2_i1	24.7915	10.4455	21.2224	22.7298	22.002	25.4169	9.4024	7.72562	11.7287	10.3626	7.48695	9.21496	21.1014	9.32021	0.441688	-1.17776	0.000485798
TRINITY_DN35868_c5_g2_i4	8.5982	8.05797	5.45299	2.82358	9.03395	8.37603	1.99445	6.26796	2.00247	2.85347	5.08547	1.48628	7.05712	3.28168	0.465017	-1.09945	0.0139826
TRINITY_DN43153_c0_g4_i2	5.87543	4.02899	2.50543	7.34131	5.39123	2.74387	1.99445	2.47803	2.00247	2.70329	1.97768	1.93217	4.64771	2.18135	0.469338	-1.08701	0.0104113
TRINITY_DN41234_c0_g1_i5	1.00312	1.64144	0.589512	1.12943	1.01996	1.15531	0.569842	0.145766	0.4291	0.150183	0.847579	0.891771	1.0898	0.505707	0.464038	-1.07609	0.0123818
TRINITY_DN53213_c1_g1_i21	9.60132	2.68599	6.77939	11.2943	8.74253	13.2861	6.1258	4.51876	2.86067	5.85712	3.10779	3.1212	8.73161	4.26522	0.488481	-1.03159	0.0204627
TRINITY_DN41242_c1_g3_i4	7.16516	6.26731	3.3897	12.2826	7.72257	7.50954	3.27659	1.7492	6.8656	3.15384	4.23789	2.37805	7.38948	3.6102	0.488559	-1.02909	0.0213451
TRINITY_DN43106_c0_g1_i3	52.0191	47.7509	64.9937	28.0946	52.8923	31.1935	18.6623	26.0922	12.873	16.3699	40.5425	24.2264	46.1574	23.1277	0.501063	-0.996036	0.00817055
TRINITY_DN45157_c6_g2_i4	252.787	279.492	252.606	307.064	384.817	164.488	294.893	29.2991	180.079	58.7214	168.527	93.0414	273.542	137.427	0.502397	-0.99293	0.0206391
TRINITY_DN35656_c0_g1_i11	8.31159	9.40097	9.57957	1.97651	11.3653	5.77657	4.98612	3.93569	3.0037	1.80219	7.48695	2.22943	7.73508	3.90735	0.505146	-0.979564	0.0397575
TRINITY_DN50862_c2_g1_i1	179.702	66.8513	59.9829	76.8014	76.4972	96.902	50.1461	50.8725	40.3354	45.3552	77.2709	19.1731	92.7895	47.1922	0.508594	-0.975032	0.0428816
TRINITY_DN53164_c4_g7_i1	2.29285	0.746108	2.06329	2.25886	1.89422	1.15531	1.28214	0.874599	0.8582	0.600731	0.706316	1.0404	1.73511	0.893731	0.515087	-0.943985	0.0128828
TRINITY_DN31684_c0_g2_i8	2.86607	6.11809	6.92677	2.6824	5.53694	3.0327	2.84921	1.89496	2.00247	2.85347	1.97768	2.67531	4.52716	2.37552	0.524726	-0.924445	0.0215687
TRINITY_DN33715_c6_g1_i1	3.29597	1.93988	2.35805	2.40004	2.47705	4.62126	1.28214	1.60343	1.85943	1.05128	2.40147	0.743142	2.84871	1.49015	0.523097	-0.923681	0.0154641
TRINITY_DN50547_c5_g2_i12	2.00625	0.89533	2.21067	1.83533	1.6028	1.58856	0.569842	0.583066	1.00123	1.35164	1.27137	0.594514	1.68982	0.895278	0.529806	-0.904272	0.00747433
TRINITY_DN52117_c6_g4_i2	5.58883	3.13366	1.76854	4.37655	6.84832	4.47684	1.70953	3.35263	2.5746	2.40292	1.69516	2.22943	4.36546	2.32738	0.533135	-0.903847	0.0246231
TRINITY_DN43674_c4_g2_i17	1.28973	2.0891	1.76854	0.564716	1.89422	2.88829	0.854763	0.874599	1.43033	0.600731	1.41263	0.445885	1.7491	0.93649	0.535413	-0.881925	0.0474759
TRINITY_DN51713_c5_g1_i2	56.0316	40.7375	41.4132	85.5545	51.4352	66.2862	30.629	25.3634	52.9224	22.0768	33.7619	23.186	56.9097	31.3233	0.550403	-0.860914	0.0120979
TRINITY_DN51108_c4_g6_i1	4.4424	3.58132	4.7161	2.40004	5.09981	4.18801	2.70675	3.78993	1.7164	1.65201	2.684	0.891771	4.07128	2.24014	0.55023	-0.854348	0.00972795
TRINITY_DN37014_c0_g6_i1	18.0562	10.8932	23.5805	24.5652	33.8045	23.5395	3.84643	10.3494	18.0222	4.05493	21.3307	16.795	22.4065	12.3998	0.553401	-0.852399	0.0440316
TRINITY_DN53878_c2_g3_i10	281.304	111.17	172.432	108.849	261.402	258.79	86.616	155.387	49.2035	95.6663	186.044	96.6085	198.991	111.587	0.560766	-0.83441	0.0440974
TRINITY_DN42144_c5_g2_i3	77.957	49.2432	88.7216	80.4721	73.8744	85.9265	46.1572	43.5842	57.0703	33.9413	40.9663	34.6304	76.0324	42.725	0.561931	-0.831137	0.000594957
TRINITY_DN47255_c1_g1_i7	12.754	8.35641	6.63201	4.23537	10.7825	12.2752	3.13413	5.83066	5.29224	4.95603	5.93305	6.24239	9.17258	5.23142	0.570332	-0.808205	0.0214873
TRINITY_DN41242_c1_g5_i1	43.7075	37.6039	31.5389	71.2954	42.8384	48.3788	28.9195	18.8039	41.6227	20.4248	27.5463	20.3621	45.8938	26.2799	0.572624	-0.803766	0.0140757
TRINITY_DN40192_c3_g6_i1	40.2682	23.8755	30.2125	36.5654	46.1897	33.7929	13.5338	29.1533	16.3058	19.0732	27.9701	14.8628	35.1507	20.1498	0.573241	-0.802228	0.00519926
TRINITY_DN53113_c2_g4_i1	141.01	201.449	301.535	223.063	227.597	289.262	130.636	128.274	160.197	131.56	115.977	127.672	230.653	132.386	0.573963	-0.80087	0.00269916
TRINITY_DN37218_c5_g1_i19	591.413	404.242	719.794	506.127	742.97	668.783	83.6243	326.663	510.486	114.289	719.029	335.9	605.555	348.332	0.575228	-0.79774	0.0443713
TRINITY_DN35737_c1_g1_i1	13.3272	8.05797	7.51628	3.95301	11.0739	6.49864	6.55318	2.76956	5.5783	4.50548	5.368	4.60748	8.4045	4.897	0.582664	-0.776213	0.0371152
TRINITY_DN54052_c3_g4_i2	8.02498	7.01342	5.89512	7.90603	7.28544	8.95369	4.7012	5.97642	3.0037	4.3553	4.09663	4.1616	7.51311	4.38247	0.58331	-0.775816	0.000301688
TRINITY_DN33497_c6_g4_i2	0.716516	1.04455	0.884268	0.705895	1.45709	1.73297	0.712303	0.728832	0.715167	0.600731	0.423789	0.594514	1.09022	0.629223	0.577154	-0.775138	0.0267993
TRINITY_DN38980_c0_g4_i4	4.72901	7.75953	10.1691	9.17664	4.37127	9.82017	4.13136	4.81029	4.7201	6.15749	2.40147	4.75611	7.67095	4.49614	0.586125	-0.769495	0.0207088
TRINITY_DN31794_c3_g1_i20	1.43303	1.04455	1.17902	1.97651	1.89422	1.44414	0.712303	1.3119	0.572134	0.300365	0.706316	1.63491	1.49525	0.872988	0.583842	-0.767395	0.0346426
TRINITY_DN38980_c0_g1_i2	3.15267	5.22276	6.63201	5.22362	1.45709	5.34333	2.27937	2.47803	3.28977	3.4542	1.83642	2.52668	4.50525	2.64408	0.586889	-0.765456	0.0426412
TRINITY_DN44154_c3_g2_i1	19.6325	15.8175	16.0642	12.0002	11.8024	13.5749	9.54486	6.99679	12.4439	8.56041	6.35684	8.47182	14.8153	8.7291	0.589195	-0.761776	0.00229577
TRINITY_DN52221_c4_g5_i7	5.44552	4.77509	5.89512	9.17664	4.51698	9.96459	4.98612	3.49839	2.71763	3.30402	4.37916	4.60748	6.62899	3.91547	0.590658	-0.75733	0.0239986
TRINITY_DN37759_c4_g7_i2	116.506	53.869	75.0154	44.8949	69.9403	61.2317	38.1794	31.3398	49.2035	33.4907	23.4497	74.6115	70.2428	41.7124	0.593832	-0.751786	0.0480078
TRINITY_DN45608_c6_g6_i1	17.7696	11.1916	13.1166	12.5649	8.1597	9.96459	8.26271	3.35263	11.4427	5.85712	4.09663	10.2554	12.1278	7.21119	0.594597	-0.748726	0.0274455
TRINITY_DN37541_c6_g2_i9	14.3303	11.0424	9.72695	11.2943	10.6367	17.6185	5.69842	8.16292	11.0136	4.95603	9.04084	5.49925	12.4415	7.39517	0.594393	-0.748399	0.00897196
TRINITY_DN50922_c2_g4_i2	60.1874	27.1583	35.9602	34.73	37.1558	48.09	27.6373	21.5734	30.7522	21.7765	24.721	18.7272	40.547	24.1979	0.596788	-0.744147	0.00958858
TRINITY_DN52176_c4_g4_i3	26.5111	23.1294	33.4548	20.471	30.3074	35.2371	13.8187	15.0139	32.6116	14.1172	13.42	12.0389	28.1851	16.8367	0.597362	-0.74234	0.017036
TRINITY_DN33107_c4_g1_i2	19.3459	18.5035	22.6962	15.2473	17.1936	37.1145	11.8242	13.119	17.4501	12.1648	11.5836	11.593	21.6835	12.9558	0.597494	-0.742047	0.0272155
TRINITY_DN50465_c3_g2_i9	45.5704	60.7332	61.7514	57.8834	60.0321	68.4524	33.0508	39.3569	32.6116	30.9376	44.7804	33.2928	59.0705	35.6717	0.603884	-0.727658	9.77689e-05
TRINITY_DN50003_c0_g6_i4	24.7915	19.548	24.4648	24.9887	30.1617	31.3379	16.8103	15.597	24.7448	9.76187	16.3865	11.1471	25.8821	15.7413	0.608192	-0.716197	0.00446991
TRINITY_DN37325_c1_g5_i1	11.321	24.7708	19.6013	7.05895	24.4791	16.1744	8.26271	10.6409	9.72627	13.3663	10.5947	10.404	17.2342	10.4992	0.609203	-0.713828	0.0480311
TRINITY_DN53869_c5_g10_i2	62.1936	152.505	108.028	156.144	96.1679	109.177	49.5763	53.7878	57.7855	112.337	65.1223	80.2593	114.036	69.8113	0.612187	-0.70797	0.02919
TRINITY_DN40952_c4_g9_i1	1.28973	1.64144	1.62116	0.988253	1.16567	1.73297	0.712303	0.583066	1.43033	0.750913	1.1301	0.594514	1.40654	0.866872	0.616317	-0.681792	0.015621
TRINITY_DN46814_c3_g1_i9	1434.18	1166.17	1478.79	1678.05	1263.15	1448.19	1046.94	795.302	1047.43	870.158	752.226	786.987	1411.42	883.175	0.625734	-0.676367	0.000169894
TRINITY_DN34729_c0_g1_i27	24.0749	21.9356	39.4973	22.871	32.7845	32.06	15.2433	20.6988	23.3144	15.4688	19.6356	13.9711	28.8706	18.0553	0.625389	-0.676261	0.00744842
TRINITY_DN53721_c0_g1_i3	42.7044	55.212	64.699	60.9893	30.8903	42.3134	41.3136	15.1597	48.4883	39.0475	26.4162	16.4978	49.4681	31.1538	0.629777	-0.666633	0.0396065
TRINITY_DN45241_c2_g1_i5	18.4861	18.5035	22.5488	11.012	26.0819	17.763	11.3968	18.2208	9.58324	12.1648	13.2787	7.43142	19.0659	12.0126	0.63006	-0.665277	0.0201508
TRINITY_DN40192_c3_g5_i1	26.7977	15.5191	19.0118	28.2358	31.036	23.1063	8.54763	20.6988	11.1566	15.1684	20.3419	14.7142	23.9511	15.1046	0.630643	-0.664764	0.0174369
TRINITY_DN53152_c3_g6_i3	25.6513	18.3543	29.3282	23.2945	38.3214	35.2371	18.3774	22.8853	21.455	16.3699	21.7545	6.53965	28.3645	17.897	0.630964	-0.663468	0.0238976
TRINITY_DN53730_c1_g3_i3	4.72901	3.13366	5.15823	2.25886	3.93414	4.0436	3.41905	2.6238	1.85943	2.10256	1.41263	3.26983	3.87625	2.44788	0.631508	-0.659588	0.0245707
TRINITY_DN39712_c1_g6_i1	22.4986	18.5035	26.528	24.2828	15.008	31.3379	14.9584	18.3666	14.5894	12.4652	14.6914	12.782	23.0265	14.6422	0.635883	-0.652454	0.00761166
TRINITY_DN38110_c1_g2_i6	3.29597	6.26731	4.27396	7.34131	3.93414	3.75477	2.27937	2.47803	3.28977	3.30402	3.95537	3.1212	4.81125	3.07129	0.638357	-0.644532	0.0329627
TRINITY_DN53078_c2_g5_i2	10.891	7.61031	8.25317	5.08245	7.43115	10.9755	4.98612	4.95606	7.43774	4.3553	4.52042	5.94514	8.37394	5.36679	0.640893	-0.639834	0.0156428
TRINITY_DN49407_c3_g1_i2	11.1777	8.05797	12.9693	17.2238	7.72257	10.8311	5.84088	6.70526	10.0123	7.20877	7.62821	6.24239	11.3304	7.27297	0.641899	-0.638538	0.0260293
TRINITY_DN48589_c5_g1_i1	15.4768	19.3988	22.8436	17.0827	22.5849	17.4741	10.2572	17.2004	8.582	13.0659	14.2676	10.404	19.1435	12.2962	0.642317	-0.637795	0.00334644
TRINITY_DN51780_c6_g1_i1	6.30534	7.75953	10.3165	5.08245	9.03395	7.94279	4.98612	6.55949	3.0037	4.95603	4.80295	5.49925	7.74009	4.96792	0.641843	-0.637744	0.0114817
TRINITY_DN53582_c41_g2_i4	3.00937	2.98443	1.62116	3.10594	1.6028	1.87739	1.13968	2.33226	1.43033	1.35164	1.27137	1.63491	2.36685	1.5267	0.645036	-0.628287	0.0364683
TRINITY_DN49109_c4_g1_i4	43.8508	55.3612	75.7523	31.3417	62.3634	82.1717	27.4949	45.0418	45.3416	39.3479	44.2154	26.01	58.4735	37.9086	0.648303	-0.624836	0.0383698
TRINITY_DN38292_c2_g2_i5	6.16204	4.47665	5.60037	4.09419	3.93414	3.75477	3.56151	1.60343	3.71887	1.65201	4.94421	2.67531	4.67036	3.02589	0.647892	-0.620441	0.0332258
TRINITY_DN53836_c1_g5_i1	9.31471	5.5212	8.10579	8.61192	7.13974	4.62126	3.84643	3.20686	5.86437	4.20511	4.23789	6.83691	7.2191	4.6996	0.650994	-0.618132	0.0222564
TRINITY_DN44883_c3_g2_i3	62.1936	53.5706	52.4666	61.8364	50.561	64.842	21.7965	48.1029	52.3502	34.9926	38.8474	28.9825	57.5784	37.512	0.651495	-0.617924	0.00358093
TRINITY_DN32724_c6_g2_i6	1.86294	1.79066	1.03165	1.12943	1.6028	1.29973	0.569842	1.3119	1.14427	0.600731	1.1301	0.891771	1.45287	0.941436	0.647984	-0.614118	0.0225275
TRINITY_DN53381_c1_g3_i4	1.71964	1.19377	1.62116	1.12943	1.45709	2.0218	1.56707	1.3119	0.4291	0.750913	0.988842	0.891771	1.52382	0.989932	0.64964	-0.611873	0.0321689
TRINITY_DN52869_c1_g3_i1	2.29285	2.53677	3.68445	3.24712	3.78843	2.74387	1.85199	2.1865	2.5746	2.10256	1.41263	1.93217	3.04892	2.01007	0.659275	-0.597165	0.00585713
TRINITY_DN32498_c4_g1_i6	6.44865	4.02899	5.30561	3.3883	7.86828	6.78747	3.41905	5.83066	3.4328	3.30402	3.95537	2.37805	5.63788	3.71999	0.659821	-0.596953	0.0463836
TRINITY_DN39712_c1_g3_i1	110.773	84.6087	114.513	120.849	87.4253	126.363	72.9398	82.5038	75.2356	70.5858	73.8806	51.5741	107.422	71.1199	0.662061	-0.594826	0.00137706
TRINITY_DN53113_c2_g3_i3	13.4705	20.891	29.3282	22.1651	19.6707	34.8038	14.8159	12.3901	22.3132	12.1648	15.1152	16.3491	23.3882	15.5247	0.663783	-0.590354	0.0450934
TRINITY_DN37799_c0_g7_i1	4.4424	4.77509	5.74774	6.21188	4.66268	5.19891	2.70675	3.49839	2.71763	4.3553	2.82526	4.60748	5.17312	3.4518	0.667258	-0.583418	0.0032235
TRINITY_DN40727_c3_g5_i4	58.1811	53.2721	69.2677	53.648	55.9522	72.7848	47.8667	40.3773	46.6289	33.9413	43.3678	30.7661	60.5177	40.4913	0.669083	-0.579251	0.0011213
TRINITY_DN44883_c3_g4_i1	469.175	397.228	455.84	519.539	536.5	592.387	229.504	362.084	488.602	283.094	397.091	235.576	495.112	332.658	0.671886	-0.573667	0.00887151
TRINITY_DN51947_c3_g9_i6	10.7477	8.9533	10.1691	10.0237	7.13974	12.1308	6.1258	9.32905	6.4365	4.05493	7.91073	5.94514	9.86073	6.63369	0.672739	-0.570071	0.00957343
TRINITY_DN37888_c0_g1_i3	5.30222	6.56575	6.0425	10.8708	9.76249	6.0654	5.55596	4.37299	4.57707	6.00731	3.8141	5.79651	7.43486	5.02066	0.675286	-0.565936	0.0371114
TRINITY_DN37999_c1_g1_i1	0.85982	1.19377	1.17902	0.847074	1.89422	1.15531	1.13968	0.728832	0.715167	0.600731	0.706316	0.891771	1.1882	0.797083	0.670831	-0.562558	0.0483664
TRINITY_DN37299_c3_g1_i1	3.72588	4.32743	6.92677	4.94127	9.03395	5.92099	5.12858	3.64416	4.14797	3.75457	3.39031	3.56708	5.81271	3.93878	0.677614	-0.55868	0.0488834
TRINITY_DN51289_c1_g2_i17	31.9566	25.0692	29.623	23.5769	21.7106	21.5177	15.9556	18.075	14.8755	16.3699	23.8735	15.1601	25.5757	17.3849	0.679744	-0.556173	0.00433664
TRINITY_DN32337_c0_g1_i1	5.30222	6.71498	5.60037	5.22362	7.72257	5.92099	5.4135	3.64416	5.86437	3.00365	2.82526	4.01297	6.08079	4.12732	0.678747	-0.555887	0.0129451
TRINITY_DN43764_c8_g2_i1	36.8289	41.4836	32.7179	19.3415	53.3294	40.1472	27.0675	31.194	25.0308	22.5274	29.9478	17.5382	37.3081	25.5509	0.684863	-0.545406	0.0409071
TRINITY_DN39896_c8_g4_i4	4.5857	5.37198	4.86348	3.67066	6.84832	5.48774	1.99445	4.81029	3.28977	4.3553	3.39031	3.26983	5.13798	3.51832	0.684768	-0.544604	0.0207185
TRINITY_DN46814_c3_g2_i9	10.6044	8.65486	13.4114	11.859	11.9481	14.8747	9.4024	8.60022	11.1566	7.05858	6.4981	6.24239	11.8921	8.15972	0.686147	-0.542096	0.0100698
TRINITY_DN46138_c0_g3_i5	1.43303	2.0891	1.47378	1.41179	1.6028	2.59946	0.712303	1.60343	1.43033	1.20146	1.1301	1.18903	1.76833	1.21111	0.68489	-0.53947	0.0367566
TRINITY_DN41155_c5_g1_i3	39.2651	51.9291	60.8671	32.1888	52.1638	65.8529	23.2211	50.2894	39.3342	41.4504	31.7842	21.997	50.3778	34.6794	0.688386	-0.53843	0.0457187
TRINITY_DN49474_c0_g2_i1	5.15892	3.4321	5.01085	2.54122	4.66268	4.47684	3.70397	2.6238	4.57707	2.10256	2.11895	2.22943	4.21377	2.89263	0.68647	-0.538181	0.0490271
TRINITY_DN50680_c5_g6_i4	5.30222	7.61031	8.40055	8.61192	9.9082	9.0981	4.98612	5.24759	5.72134	5.10621	6.35684	6.24239	8.15522	5.61008	0.687913	-0.538059	0.00430223
TRINITY_DN38708_c3_g1_i3	3.58258	3.58132	2.80018	1.83533	3.78843	2.59946	2.42183	2.1865	1.85943	1.65201	1.69516	2.67531	3.03122	2.08171	0.686756	-0.537533	0.0223449
TRINITY_DN54046_c2_g3_i3	6.73525	4.47665	4.27396	7.05895	5.68265	6.35423	2.84921	4.37299	2.28853	5.25639	5.22674	3.86434	5.76362	3.97637	0.689908	-0.535031	0.0271948
TRINITY_DN52238_c0_g3_i1	28.804	27.0091	31.981	29.0829	29.5789	27.4387	18.6623	21.2819	15.5906	18.7728	24.721	21.1052	28.9824	20.0223	0.690844	-0.533107	0.000107466
TRINITY_DN44317_c5_g1_i1	4.5857	4.32743	4.12659	4.37655	5.53694	5.63216	2.70675	4.08146	5.43527	3.75457	2.40147	1.33766	4.76423	3.2862	0.689765	-0.533046	0.0451415
TRINITY_DN37337_c1_g5_i3	3.58258	4.92432	4.7161	4.94127	5.24552	4.91009	3.84643	2.33226	3.71887	3.00365	2.684	4.01297	4.71998	3.26636	0.69203	-0.528524	0.00275899
TRINITY_DN45373_c0_g1_i2	66.3494	34.9179	47.4557	53.2245	43.8584	57.0437	44.0203	35.8585	44.1973	28.6849	30.6541	27.199	50.4749	35.1024	0.695442	-0.523704	0.0177873
TRINITY_DN50737_c2_g6_i1	387.205	208.463	278.545	359.865	353.927	365.079	256.571	174.92	304.518	184.725	262.043	179.543	325.514	227.053	0.697522	-0.519628	0.0200669
TRINITY_DN42588_c3_g1_i7	116.362	87.1455	104.638	120.426	150.372	125.496	79.9204	75.2155	85.3909	67.7324	118.944	64.6534	117.407	81.976	0.698223	-0.518029	0.0132443
TRINITY_DN34390_c6_g1_i5	15.6201	17.4589	14.0009	10.0237	17.0479	11.2643	7.26549	12.5359	8.43897	10.9633	10.0297	10.404	14.236	9.93956	0.6982	-0.517555	0.0148943
TRINITY_DN50320_c6_g5_i9	102.462	67.4482	89.7532	81.3191	73.4373	82.7494	65.1045	60.9304	63.2208	47.3075	61.732	49.196	82.8615	57.9152	0.69894	-0.516516	0.00179504
TRINITY_DN52221_c4_g4_i2	76.094	44.9157	63.3726	72.0013	41.6727	67.2971	50.2886	38.6281	53.0654	36.3442	44.3566	32.9955	60.8922	42.6131	0.699811	-0.514699	0.0212022
TRINITY_DN49606_c7_g1_i3	6.01874	4.47665	3.97921	5.22362	4.80839	4.47684	4.41628	3.78993	2.5746	2.85347	3.8141	2.82394	4.83058	3.37872	0.699445	-0.512907	0.0058741
TRINITY_DN47116_c7_g11_i1	10.4611	10.1471	8.54793	12.0002	12.2395	9.96459	5.27104	8.89175	10.1554	7.05858	8.052	5.05337	10.5601	7.41369	0.702048	-0.509093	0.0102813
TRINITY_DN49870_c5_g4_i11	39.1218	30.5904	28.444	38.9654	35.9901	26.4278	34.0481	19.97	23.0284	20.575	26.1337	16.6464	33.2566	23.4003	0.703628	-0.506505	0.0148449
TRINITY_DN51947_c3_g4_i2	46.4303	27.1583	44.066	48.4244	36.7186	37.4033	27.4949	34.1093	25.889	28.9852	28.1114	24.8209	40.0335	28.2351	0.705288	-0.503645	0.00692221
TRINITY_DN32858_c2_g3_i7	23.645	14.4745	18.4223	14.6826	19.6707	11.9864	13.1064	11.9528	11.1566	14.7179	10.0297	11.593	17.1469	12.0927	0.705243	-0.5035	0.021466
TRINITY_DN35719_c5_g2_i1	10.7477	12.3854	9.72695	12.0002	16.9022	15.7412	8.97501	9.47482	11.0136	10.3626	9.46463	5.35062	12.9173	9.10688	0.705015	-0.503171	0.0220679
TRINITY_DN42092_c0_g2_i12	13.6138	9.25174	8.99006	12.9885	8.01399	14.0082	9.25993	8.16292	7.43774	6.30767	11.1598	4.90474	11.1444	7.87213	0.706377	-0.499989	0.0432015
TRINITY_DN53776_c2_g5_i3	21.3522	36.7085	30.0651	26.824	31.1817	27.1499	14.8159	21.1361	21.0259	26.8827	20.9069	17.984	28.8802	20.4586	0.708394	-0.497043	0.0100327
TRINITY_DN45572_c5_g4_i1	9.45801	8.35641	5.89512	5.22362	4.66268	7.0763	6.26826	5.39336	4.7201	3.30402	4.80295	4.31022	6.77869	4.79982	0.708074	-0.495394	0.045104
TRINITY_DN40089_c1_g2_i9	26.2245	35.8132	44.066	26.2593	41.3813	31.4823	28.0647	20.8446	25.1739	19.0732	33.7619	18.5786	34.2044	24.2495	0.708957	-0.495266	0.0295272
TRINITY_DN52676_c5_g3_i5	77.8137	61.4793	60.425	76.519	63.5291	87.6595	53.5652	50.2894	72.947	45.5053	43.0853	38.792	71.2376	50.6974	0.711666	-0.49053	0.0118297
TRINITY_DN40396_c1_g8_i1	37.8321	25.0692	15.9168	25.9769	34.6787	27.5831	21.3691	20.9904	21.598	19.0732	18.788	17.0923	27.8428	19.8185	0.711799	-0.490124	0.0329623
TRINITY_DN52199_c3_g1_i5	13.4705	11.3408	14.8852	11.1531	14.8623	14.7303	7.69287	15.4512	6.29347	11.1135	9.1821	7.58005	13.407	9.55221	0.712477	-0.488635	0.0308999
TRINITY_DN47695_c6_g1_i2	12.3241	10.744	10.6112	14.6826	10.7825	13.8638	8.26271	11.3698	10.8705	6.30767	10.1709	5.05337	12.168	8.6725	0.712729	-0.487192	0.0208126
TRINITY_DN47685_c0_g2_i6	35.6825	23.8755	29.623	21.7416	35.1158	31.3379	20.3719	24.4888	20.3107	16.5201	25.9924	19.0244	29.5627	21.1181	0.714347	-0.484666	0.0118165
TRINITY_DN48949_c1_g1_i14	18.1995	25.2185	28.2966	35.1536	22.002	22.3842	15.5282	20.4073	17.8792	16.3699	16.8103	21.1052	25.2091	18.0167	0.714691	-0.484412	0.0196014
TRINITY_DN47526_c1_g2_i2	607.176	341.568	436.976	548.057	595.658	583.578	421.256	289.055	509.628	313.581	422.235	272.733	518.836	371.415	0.715862	-0.482208	0.0292704
TRINITY_DN38201_c2_g2_i14	12.0375	14.6237	14.8852	11.7179	17.7765	19.2071	9.4024	10.4952	11.0136	12.7655	11.301	9.66085	15.0413	10.7731	0.716234	-0.480788	0.00912325
TRINITY_DN48064_c4_g1_i10	17.1964	16.2652	21.3698	15.3885	20.6907	23.1063	9.68732	16.4716	18.0222	13.3663	13.2787	10.8499	19.0028	13.6127	0.71635	-0.480569	0.0144565
TRINITY_DN49702_c3_g1_i1	32.0999	35.8132	44.9503	39.9537	56.8265	58.6322	24.7881	37.8993	41.7658	34.0915	30.089	23.6319	44.7126	32.0443	0.716671	-0.480356	0.0396983
TRINITY_DN51108_c4_g2_i12	12.4674	14.0268	17.3906	12.0002	15.4451	10.5422	10.5421	9.03752	14.7324	8.26004	11.5836	4.45885	13.6454	9.76909	0.715925	-0.480319	0.0498678
TRINITY_DN52677_c4_g7_i3	245.478	203.389	258.206	218.404	262.859	281.319	160.126	201.595	170.496	140.871	263.456	118.457	244.943	175.833	0.717855	-0.47812	0.0166386
TRINITY_DN51733_c1_g6_i5	147.889	109.827	125.124	119.437	106.513	103.401	89.7501	105.098	74.2343	77.7946	86.0292	79.5162	118.699	85.4037	0.719501	-0.474847	0.00214884
TRINITY_DN36732_c1_g2_i3	74.0878	87.4439	86.3635	94.7311	113.944	81.8829	73.3672	67.4899	65.7954	65.9302	68.3714	46.5207	89.7423	64.5791	0.719606	-0.474506	0.00389574
TRINITY_DN47799_c2_g2_i2	21.7821	32.5303	28.5913	39.389	26.0819	28.0164	21.3691	20.4073	23.6005	23.5787	18.788	19.3217	29.3985	21.1775	0.720361	-0.472981	0.0101004
TRINITY_DN50899_c1_g1_i4	10.0312	8.65486	11.3481	14.8238	7.86828	8.95369	7.40795	5.97642	7.15167	10.2124	7.62821	6.09377	10.28	7.41174	0.720987	-0.471675	0.0390622
TRINITY_DN53871_c2_g2_i9	48.7231	61.7778	57.7722	60.1423	74.0201	53	47.4394	44.8961	49.2035	48.8094	35.0333	30.9147	59.2393	42.716	0.721077	-0.471553	0.00606627
TRINITY_DN38378_c2_g3_i2	6.01874	5.5212	7.3689	9.17664	6.41119	6.78747	3.27659	4.95606	5.1492	5.55676	6.21558	4.60748	6.88069	4.96028	0.720898	-0.471229	0.0161362
TRINITY_DN51596_c2_g2_i9	27.8008	25.6661	41.8554	39.8125	24.3334	26.5722	21.0842	22.3023	23.1714	15.9194	26.4162	25.2668	31.0067	22.36	0.721135	-0.47121	0.0329644
TRINITY_DN50737_c2_g5_i4	101.029	56.555	78.6999	93.8841	89.1738	89.1036	68.9509	53.059	84.8188	52.5639	64.981	42.9536	84.7409	61.2212	0.722452	-0.468824	0.0234149
TRINITY_DN43972_c0_g3_i2	597.288	816.392	920.523	876.298	661.081	714.851	436.072	581.317	512.346	453.401	665.067	667.342	764.406	552.591	0.722902	-0.46811	0.00966727
TRINITY_DN50826_c1_g9_i1	14.187	19.3988	15.7695	19.7651	18.9422	20.218	15.2433	10.6409	13.5882	12.4652	14.4088	11.8903	18.0468	13.0394	0.722537	-0.467978	0.00215559
TRINITY_DN51452_c1_g1_i15	14.187	11.7885	10.1691	13.8355	14.5709	15.7412	8.26271	10.2037	7.00864	7.35895	14.1263	11.1471	13.382	9.68457	0.723699	-0.465699	0.0233911
TRINITY_DN38506_c0_g2_i3	50.586	42.8266	51.7297	35.7183	45.7526	48.812	41.5985	39.5027	38.7621	28.6849	33.0556	17.8354	45.9042	33.2398	0.724113	-0.465162	0.0160469
TRINITY_DN51838_c2_g3_i2	28.9473	22.5325	24.0226	31.9065	31.1817	36.248	16.383	25.0718	18.3083	19.0732	28.2526	19.619	29.1398	21.118	0.724714	-0.464217	0.0168687
TRINITY_DN49140_c2_g5_i2	2.43616	4.02899	3.83183	4.37655	3.93414	3.46594	2.84921	2.47803	2.71763	3.00365	2.40147	2.52668	3.67893	2.66278	0.723791	-0.463792	0.00595213
TRINITY_DN36263_c2_g1_i3	10.0312	11.3408	14.1483	13.1297	18.9422	13.5749	10.1147	6.70526	10.1554	14.4175	9.60589	7.87731	13.5279	9.81268	0.725368	-0.462721	0.0481063
TRINITY_DN46783_c5_g1_i8	2.00625	3.87976	3.68445	2.82358	4.51698	4.18801	2.27937	2.91533	2.28853	3.15384	1.97768	2.67531	3.51651	2.54834	0.724681	-0.46239	0.0449114
TRINITY_DN45979_c0_g6_i1	12.8973	14.0268	16.9485	10.3061	14.5709	12.8529	9.54486	12.8274	8.00987	10.2124	10.736	7.87731	13.6004	9.86798	0.725565	-0.461744	0.00985857
TRINITY_DN52413_c2_g6_i5	7.30847	7.16264	6.33726	4.09419	7.28544	5.0545	2.56429	4.81029	5.1492	3.90475	4.94421	5.64788	6.20708	4.50344	0.725532	-0.461026	0.0379034
TRINITY_DN52676_c5_g4_i2	38.8352	30.4412	34.6338	40.236	29.4332	41.3025	27.0675	24.9261	40.4785	23.4285	20.2006	20.0648	35.8137	26.0277	0.726752	-0.460123	0.02541
TRINITY_DN43377_c1_g1_i7	58.7543	70.7311	99.4802	77.9308	101.122	92.2807	40.1739	46.6453	80.6708	68.1829	53.3975	74.6115	83.3832	60.6136	0.726929	-0.460071	0.039299
TRINITY_DN51947_c3_g6_i1	172.394	126.54	163.147	177.321	122.25	149.902	115.251	123.318	104.7	105.428	103.263	110.728	151.926	110.448	0.726988	-0.459984	0.00202594
TRINITY_DN51848_c6_g3_i12	66.636	67.4482	57.4774	70.5895	85.9682	61.3761	48.0092	45.0418	49.2035	54.5163	55.7989	45.183	68.2492	49.6255	0.727121	-0.459584	0.00184579
TRINITY_DN48757_c7_g3_i1	90.2811	62.5239	78.5525	93.7429	84.8026	89.9701	54.7048	49.1233	63.7929	57.8203	62.1558	76.2464	83.3122	60.6406	0.727872	-0.45826	0.00371816
TRINITY_DN43537_c3_g2_i4	6.30534	4.32743	4.27396	6.0707	6.26548	4.76567	3.84643	2.76956	3.71887	5.40657	2.96653	4.60748	5.33476	3.88591	0.728412	-0.457435	0.0294061
TRINITY_DN47173_c0_g1_i1	3.29597	5.22276	3.68445	3.52948	3.93414	5.34333	2.70675	3.35263	2.28853	3.30402	2.11895	4.45885	4.16836	3.03829	0.728894	-0.455305	0.0492458
TRINITY_DN49339_c0_g3_i2	14.3303	8.05797	11.9376	12.0002	11.511	15.4523	9.25993	7.28832	12.5869	5.55676	9.88842	8.91771	12.2149	8.91635	0.729956	-0.452918	0.0437268
TRINITY_DN32710_c2_g1_i18	26.0812	15.6683	24.6121	20.0474	25.2076	24.9837	17.5226	17.7835	15.7337	17.7216	16.104	15.0115	22.7667	16.6461	0.731161	-0.451455	0.00542442
TRINITY_DN52652_c2_g6_i1	6.73525	4.92432	6.77939	8.18838	7.86828	7.0763	4.41628	4.95606	5.5783	6.45785	4.09663	4.90474	6.92865	5.06831	0.7315	-0.451015	0.00956543
TRINITY_DN49768_c2_g2_i2	5.44552	6.26731	5.89512	5.22362	4.37127	4.76567	4.13136	2.91533	4.43404	3.75457	3.53158	4.60748	5.32809	3.89572	0.731168	-0.449664	0.00391538
TRINITY_DN43457_c7_g4_i3	10.891	7.75953	7.3689	6.77659	8.30541	7.94279	8.12025	6.70526	5.86437	3.90475	6.07431	5.20199	8.17404	5.97849	0.731399	-0.449213	0.0234424
TRINITY_DN53656_c0_g3_i1	12.8973	25.5169	21.812	15.8121	16.9022	21.5177	10.1147	12.6817	12.4439	15.619	16.8103	16.2005	19.0764	13.9783	0.732758	-0.447955	0.0417496
TRINITY_DN53081_c7_g2_i1	286.75	377.979	322.611	439.349	317.354	312.946	191.182	227.396	164.059	296.611	283.374	346.156	342.831	251.463	0.733489	-0.447174	0.0305292
TRINITY_DN53159_c2_g3_i4	71.9382	79.9828	68.8255	61.9776	67.0261	57.0437	48.2941	58.4523	39.9063	45.5053	66.8175	39.8324	67.799	49.8013	0.734544	-0.444734	0.0081864
TRINITY_DN36769_c3_g3_i5	285.747	197.271	192.181	241.416	172.374	269.622	197.735	191.683	223.99	131.71	145.077	108.053	226.435	166.375	0.734757	-0.444588	0.0446662
TRINITY_DN51845_c4_g3_i1	99.0226	84.161	104.491	154.591	116.276	140.515	67.8112	92.1244	92.2565	96.1169	98.1779	67.9232	116.509	85.735	0.735863	-0.442481	0.030882
TRINITY_DN38227_c2_g2_i2	74.3744	93.2636	115.544	121.555	89.611	90.6922	60.2608	67.9272	69.5142	58.2709	82.9215	91.7037	97.5068	71.7664	0.736014	-0.442104	0.0168161
TRINITY_DN53567_c1_g1_i6	22.212	19.548	25.0543	25.271	26.0819	30.4714	15.5282	20.8446	16.0197	22.9779	18.3642	15.7546	24.7731	18.2482	0.736614	-0.440993	0.00778556
TRINITY_DN44238_c4_g1_i9	91.7141	71.1787	94.6167	102.778	90.7766	111.199	94.1664	50.581	98.8361	67.2818	40.825	62.7212	93.7106	69.0686	0.737041	-0.44009	0.0484292
TRINITY_DN52840_c0_g1_i1	6.87856	7.75953	8.99006	5.64716	9.76249	7.94279	4.55874	6.12219	4.57707	8.41023	5.93305	5.05337	7.8301	5.77577	0.737637	-0.438275	0.0349425
TRINITY_DN45067_c6_g2_i6	67.3525	52.6753	60.7198	83.7192	49.9781	67.0082	48.7215	54.0793	49.7756	41.4504	50.4309	37.1571	63.5755	46.9358	0.738269	-0.437636	0.0141299
TRINITY_DN53997_c3_g1_i1	8.16829	9.84863	11.0534	6.77659	6.41119	10.2534	7.12303	7.43409	7.43774	4.80584	4.80295	7.13416	8.75191	6.4563	0.737702	-0.437304	0.0354029
TRINITY_DN50465_c3_g1_i16	11.1777	14.6237	10.7586	9.31782	16.9022	11.4087	9.11747	7.57985	8.29594	9.61169	12.4312	7.72868	12.3648	9.12746	0.738182	-0.436529	0.0394121
TRINITY_DN32482_c4_g7_i2	36.5423	44.4681	57.3301	54.6363	35.8444	43.0355	30.2016	32.7974	30.4661	31.238	32.208	43.994	45.3094	33.4842	0.739012	-0.436272	0.0193214
TRINITY_DN38898_c1_g8_i1	10.6044	11.3408	12.9693	14.8238	10.3453	14.7303	7.83533	8.01715	10.1554	9.61169	12.0074	7.72868	12.469	9.22593	0.73991	-0.433685	0.0128554
TRINITY_DN51057_c7_g3_i7	6.30534	5.67042	5.74774	4.94127	6.26548	4.33243	5.69842	4.22723	4.57707	3.30402	3.95537	2.82394	5.54378	4.09767	0.739148	-0.432874	0.0191811
TRINITY_DN51947_c3_g2_i1	80.823	57.1519	70.7415	82.025	53.7666	63.8311	52.9953	59.1812	50.7769	45.8057	47.1819	47.4125	68.0565	50.5589	0.742896	-0.428708	0.00767472
TRINITY_DN48635_c1_g3_i5	8.8848	8.20719	8.25317	7.76485	11.9481	9.82017	8.12025	7.57985	6.8656	4.20511	9.04084	4.90474	9.14639	6.78607	0.74194	-0.42837	0.0390278
TRINITY_DN50449_c4_g1_i4	5.01561	6.41653	5.45299	3.95301	7.86828	6.49864	4.27382	6.12219	3.8619	3.4542	3.8141	4.60748	5.86751	4.35562	0.742328	-0.42783	0.0499547
TRINITY_DN49388_c0_g3_i3	54.3119	38.2008	45.8346	54.6363	46.7726	58.4878	39.604	35.567	40.0494	35.8936	36.8697	33.8873	49.7073	36.9785	0.743925	-0.426655	0.00262317
TRINITY_DN35116_c0_g1_i1	3.29597	3.4321	5.01085	4.23537	3.93414	3.61036	2.42183	3.49839	2.71763	3.30402	1.83642	3.71571	3.9198	2.91567	0.743831	-0.426618	0.0280463
TRINITY_DN36519_c6_g5_i1	44.5673	27.7552	48.1926	39.6713	32.056	41.1581	23.7909	34.9839	33.0407	22.0768	34.1857	25.5641	38.9001	28.9404	0.743967	-0.426338	0.0293388
TRINITY_DN40952_c3_g1_i3	9.45801	8.35641	4.12659	10.1649	8.59682	9.0981	5.4135	5.68489	6.57954	7.35895	5.79179	6.24239	8.30014	6.17851	0.744386	-0.425719	0.0441661
TRINITY_DN52860_c3_g3_i7	112.636	139.373	168.748	167.862	116.276	137.194	93.1692	105.389	109.707	81.0986	111.598	126.037	140.348	104.5	0.744575	-0.425429	0.0122181
TRINITY_DN48354_c3_g6_i2	44.5673	41.7821	52.4666	42.3537	47.6468	55.8883	42.8806	34.9839	36.6166	29.4358	41.2488	27.3476	47.4508	35.4189	0.746434	-0.4214	0.00575103
TRINITY_DN44710_c2_g1_i25	19.3459	14.6237	20.7803	15.5297	13.5509	21.8066	17.0953	12.9732	15.0185	11.4139	12.4312	9.9581	17.6062	13.1484	0.746803	-0.420304	0.0299163
TRINITY_DN39597_c0_g1_i9	29.2339	16.2652	21.2224	22.0239	24.3334	28.3052	13.8187	23.1769	13.4451	14.2674	21.3307	19.619	23.564	17.6096	0.74731	-0.420022	0.0473087
TRINITY_DN34046_c3_g2_i1	590.123	704.625	790.388	699.401	562.582	599.464	439.063	503.04	529.796	394.83	530.302	553.492	657.764	491.754	0.747615	-0.419608	0.00355039
TRINITY_DN40378_c2_g1_i4	83.6891	55.5105	75.7523	75.5308	46.6268	63.8311	54.4199	51.8929	43.0531	46.857	54.245	49.3446	66.8234	49.9687	0.747773	-0.419238	0.0186905
TRINITY_DN52239_c2_g2_i10	17.1964	10.2963	15.3273	11.859	13.9881	12.2752	10.5421	11.6613	8.43897	10.2124	12.5724	7.13416	13.4904	10.0936	0.748204	-0.417604	0.0274247
TRINITY_DN47968_c2_g1_i2	14.3303	14.1761	15.3273	18.6356	16.6108	21.8066	13.5338	11.8071	15.1615	13.8168	10.1709	11.1471	16.8145	12.6062	0.749725	-0.415265	0.0146113
TRINITY_DN48888_c5_g5_i1	90.4244	75.6554	72.0679	81.3191	75.6229	71.0518	58.9787	59.0354	57.6425	58.421	62.1558	53.3576	77.6902	58.2652	0.749967	-0.414988	0.000109588
TRINITY_DN49491_c4_g3_i4	7.16516	7.16264	6.63201	6.91777	7.43115	7.65396	6.83811	6.26796	6.29347	2.40292	6.07431	4.31022	7.16045	5.3645	0.749185	-0.413849	0.028911
TRINITY_DN51217_c3_g2_i1	414.003	474.376	523.929	467.585	447.763	371	342.618	316.605	308.666	365.094	386.637	308.255	449.776	337.979	0.751439	-0.41224	0.00130377
TRINITY_DN30965_c0_g1_i7	36.6856	44.6173	57.3301	53.7892	34.8244	36.9701	26.6401	34.6924	35.4723	27.934	32.773	41.0214	44.0361	33.0889	0.751403	-0.412182	0.0344354
TRINITY_DN53100_c4_g1_i1	11.321	11.0424	8.54793	7.05895	12.6767	10.5422	9.11747	7.87139	8.00987	6.45785	7.34568	7.13416	10.1982	7.65607	0.750728	-0.41216	0.0191535
TRINITY_DN33799_c3_g1_i1	559.313	364.549	614.124	615.399	552.528	375.044	466.843	408.146	296.365	368.098	397.373	378.557	513.493	385.897	0.751514	-0.412118	0.0339786
TRINITY_DN41155_c6_g1_i10	30.5236	39.5437	46.8662	50.6833	33.3673	40.1472	25.0731	33.089	29.894	22.8278	33.3381	37.3057	40.1886	30.2546	0.752816	-0.409418	0.0273787
TRINITY_DN43526_c1_g2_i10	4.72901	4.77509	4.7161	3.3883	5.53694	5.48774	3.98889	3.78993	4.43404	2.10256	3.8141	3.41845	4.7722	3.59133	0.752553	-0.406463	0.0268002
TRINITY_DN53976_c2_g3_i2	4.2991	3.58132	3.24232	3.52948	4.80839	3.46594	2.70675	3.35263	3.0037	3.00365	1.41263	3.86434	3.82109	2.89062	0.75649	-0.40235	0.0496494
TRINITY_DN32834_c3_g2_i1	100.169	70.7311	93.8798	99.6724	65.2776	83.1826	64.3922	69.3848	66.2245	62.1756	62.7208	63.4643	85.4854	64.727	0.757171	-0.401283	0.00741888
TRINITY_DN45656_c0_g3_i1	22.7852	15.3698	17.3906	24.5652	18.9422	23.1063	14.531	16.4716	14.5894	16.3699	15.3977	15.1601	20.3599	15.4199	0.757369	-0.400972	0.00909917
TRINITY_DN43181_c2_g3_i5	7.30847	13.8776	15.9168	14.4003	16.1737	16.3188	8.97501	9.32905	11.8718	11.2637	10.1709	12.0389	13.9993	10.6082	0.75777	-0.39962	0.0470376
TRINITY_DN47799_c2_g12_i1	26.0812	34.4702	33.7496	40.5184	36.2815	36.9701	28.2072	26.3837	30.6091	23.879	22.7434	26.01	34.6785	26.3054	0.758551	-0.398405	0.00443507
TRINITY_DN37281_c3_g2_i2	20.2058	16.5636	17.9801	23.7181	17.0479	22.5286	9.4024	14.2851	17.4501	21.7765	13.1375	13.5252	19.674	14.9295	0.758841	-0.398404	0.0483246
TRINITY_DN38296_c1_g1_i1	147.889	96.3972	125.713	124.661	95.0022	97.6241	88.8954	100.433	79.8126	85.6041	86.0292	82.0429	114.548	87.1362	0.760697	-0.394584	0.0146658
TRINITY_DN46100_c2_g1_i2	208.936	200.256	232.563	232.522	249.162	203.624	132.203	162.092	138.456	212.508	163.724	200.648	221.177	168.272	0.760803	-0.394456	0.00657908
TRINITY_DN49496_c4_g4_i1	4.72901	4.77509	4.56872	4.65891	5.53694	5.19891	2.13691	4.51876	4.43404	4.80584	3.24905	3.26983	4.91126	3.73574	0.760647	-0.394075	0.024875
TRINITY_DN37877_c0_g2_i5	24.7915	16.4144	18.8644	18.3533	14.8623	19.2071	19.2322	14.4309	13.8742	13.0659	13.2787	11.7416	18.7488	14.2706	0.761146	-0.393185	0.0278835
TRINITY_DN53131_c3_g1_i5	20.4924	28.949	34.0443	38.5419	28.5589	26.139	19.9445	20.8446	23.6005	19.3736	21.6133	29.2798	29.4543	22.4427	0.761951	-0.392072	0.0394078
TRINITY_DN53326_c3_g4_i3	23.645	20.2942	22.5488	30.9182	16.9022	19.3515	18.2349	17.2004	19.1665	17.4212	11.7248	18.1327	22.2767	16.9801	0.762237	-0.391741	0.0412519
TRINITY_DN39597_c0_g4_i1	44.1374	25.9646	31.6863	36.0007	37.4472	46.7902	22.9361	27.1126	23.7435	27.7838	32.773	34.9277	37.0044	28.2128	0.762417	-0.391401	0.0393319
TRINITY_DN49866_c1_g2_i15	2.86607	3.87976	2.94756	2.96476	3.2056	3.17711	1.99445	2.47803	2.43157	2.25274	2.82526	2.52668	3.17348	2.41812	0.761979	-0.388724	0.00257456
TRINITY_DN47220_c8_g1_i5	17.6263	15.5191	15.1799	13.9767	19.9621	14.8747	13.3913	11.3698	10.4414	11.1135	13.42	14.5656	16.1898	12.3836	0.764901	-0.38608	0.00680093
TRINITY_DN42041_c3_g1_i4	60.3307	36.7085	45.5398	37.836	46.7726	38.8474	37.4671	32.9432	33.3268	33.4907	33.6206	32.8469	44.3392	33.9492	0.765671	-0.38503	0.0183593
TRINITY_DN51452_c1_g1_i2	31.2401	19.9957	23.7279	24.2828	25.0619	32.3488	17.2377	24.7803	13.4451	17.4212	24.8623	22.2943	26.1095	20.0068	0.766265	-0.383932	0.0486136
TRINITY_DN51947_c3_g7_i1	244.045	170.411	231.236	240.004	155.763	188.461	151.72	177.689	148.755	162.047	155.954	147.142	204.987	157.218	0.766967	-0.382767	0.0150684
TRINITY_DN53363_c2_g2_i10	19.3459	12.3854	18.4223	17.0827	11.8024	16.7521	12.1091	14.5766	12.5869	13.0659	10.736	10.404	15.9651	12.2464	0.767074	-0.382361	0.0265113
TRINITY_DN38247_c4_g1_i8	189.59	226.369	295.64	305.511	229.491	222.109	159.983	175.503	202.392	145.677	216.839	227.996	244.785	188.065	0.768286	-0.380242	0.0329216
TRINITY_DN45115_c1_g2_i3	13.7571	9.99785	15.0326	9.74135	9.9082	12.1308	8.69009	10.2037	12.0148	8.26004	7.20442	7.87731	11.7613	9.04172	0.768768	-0.378524	0.0425188
TRINITY_DN46817_c5_g2_i2	6.87856	6.11809	5.30561	5.22362	5.68265	5.77657	4.55874	5.39336	2.43157	5.55676	4.94421	4.01297	5.83085	4.48293	0.76883	-0.378466	0.0295954
TRINITY_DN33759_c1_g6_i1	36.8289	26.1138	29.9177	21.8828	40.2157	35.0927	23.0786	23.3226	22.7423	19.8241	31.7842	25.4155	31.6753	24.3612	0.769093	-0.378297	0.0499918
TRINITY_DN51017_c0_g8_i1	17.9129	16.5636	19.896	18.2121	16.3194	19.6403	12.9639	13.702	15.4476	15.7692	13.42	12.1875	18.0907	13.915	0.769181	-0.378277	0.000558307
TRINITY_DN43454_c3_g2_i2	20.779	15.5191	22.4015	24.7063	21.4192	28.7384	15.3857	19.6785	13.8742	18.4725	20.4832	14.8628	22.2606	17.1262	0.769349	-0.378146	0.0358378
TRINITY_DN39597_c0_g1_i7	57.7512	31.3366	43.4765	45.3185	44.4412	58.7766	30.7715	42.5638	30.4661	33.9413	35.3158	43.5481	46.8501	36.1011	0.770566	-0.376115	0.0480792
TRINITY_DN38561_c2_g1_i7	58.8976	63.4192	74.5733	58.4481	52.0181	76.9728	46.4421	50.8725	54.0666	34.8424	64.981	45.183	64.0549	49.3979	0.771182	-0.37447	0.0285387
TRINITY_DN46595_c1_g1_i4	13.6138	12.9823	12.085	16.0944	14.1338	14.8747	9.82978	11.0782	13.3021	7.95968	12.2899	10.2554	13.964	10.7858	0.772404	-0.371724	0.00805397
TRINITY_DN48476_c1_g3_i6	9.74462	10.4455	8.40055	9.459	9.47108	9.53134	8.12025	7.87139	6.72257	6.9084	8.19326	6.24239	9.50868	7.34304	0.772246	-0.371615	0.000512766
TRINITY_DN51414_c2_g5_i1	11.8942	11.1916	10.4638	12.9885	12.2395	11.5531	7.12303	7.43409	11.4427	10.3626	8.33452	9.66085	11.7218	9.05963	0.772887	-0.371478	0.00683284
TRINITY_DN51452_c1_g1_i16	106.761	67.7466	80.9105	88.9428	82.3255	109.466	62.5402	65.3034	76.952	63.3771	73.8806	72.6793	89.3587	69.1221	0.773535	-0.370428	0.0164277
TRINITY_DN42914_c2_g3_i1	16.05	13.8776	19.0118	12.4238	13.9881	19.2071	12.2516	12.8274	14.1603	10.0622	10.736	13.2279	15.7597	12.2109	0.774819	-0.367407	0.0228503
TRINITY_DN50320_c6_g5_i6	80.1065	48.1986	68.9729	57.7422	57.8464	61.9537	57.839	45.3334	54.7818	40.9999	53.68	38.0489	62.4701	48.4471	0.775526	-0.366469	0.0304609
TRINITY_DN51466_c2_g4_i1	25.2214	25.8154	26.528	25.5534	26.2276	29.3161	22.9361	19.5327	20.4538	24.0292	16.104	20.0648	26.4436	20.5201	0.775994	-0.365803	0.000985597
TRINITY_DN37200_c1_g5_i3	7.73838	5.67042	6.48463	4.94127	5.39123	4.91009	5.27104	4.51876	4.86314	4.20511	4.80295	3.56708	5.856	4.53801	0.774934	-0.365696	0.0263274
TRINITY_DN53920_c0_g5_i1	555.014	334.257	368.887	406.878	463.646	464.725	309.139	370.684	369.169	287.9	316.712	359.235	432.234	335.473	0.776137	-0.365613	0.0211058
TRINITY_DN51733_c1_g2_i7	105.615	69.985	88.869	99.9548	68.4832	85.9265	66.3866	82.6496	62.6486	58.2709	67.8063	65.0992	86.4721	67.1435	0.776476	-0.364959	0.0208778
TRINITY_DN33270_c2_g5_i4	65.6329	68.642	78.1104	78.072	81.8884	85.9265	52.1406	56.5574	51.206	74.3404	66.3937	55.4384	76.3787	59.3461	0.776998	-0.36402	0.00591579
TRINITY_DN44710_c2_g1_i21	37.5455	30.5904	34.0443	32.8947	37.3015	36.6812	27.0675	32.9432	31.4673	25.2307	26.6987	19.0244	34.8429	27.072	0.776972	-0.3637	0.00735234
TRINITY_DN42298_c2_g4_i4	31.0968	32.978	42.7396	35.5771	33.0759	35.2371	25.5004	33.089	25.889	23.5787	28.6764	27.0504	35.1174	27.2973	0.777316	-0.363107	0.00446936
TRINITY_DN49876_c1_g1_i8	197.329	163.398	175.232	192.004	189.567	221.532	153.857	124.63	221.273	133.813	133.07	120.538	189.844	147.863	0.77887	-0.360472	0.0367048
TRINITY_DN53354_c4_g4_i1	221.69	194.436	185.844	235.628	160.863	164.921	172.52	154.658	166.348	163.549	121.345	128.861	193.897	151.213	0.779865	-0.358696	0.0173738
TRINITY_DN52434_c6_g2_i7	38.4053	35.664	34.0443	31.7653	31.036	44.1908	27.7798	29.1533	26.4612	24.4798	31.9255	28.0908	35.8509	27.9817	0.780502	-0.357192	0.00563353
TRINITY_DN52099_c3_g1_i1	30.5236	34.1718	39.6447	46.1655	53.7666	42.6022	27.4949	32.0686	36.7596	31.0878	35.457	30.0229	41.1457	32.1485	0.781332	-0.355791	0.0351938
TRINITY_DN49659_c1_g5_i2	97.0163	64.9114	74.5733	95.2959	88.4453	90.1145	59.406	65.3034	77.3811	60.0731	81.3676	55.2898	85.0595	66.4701	0.781455	-0.355652	0.0200572
TRINITY_DN49036_c2_g2_i1	81.1096	57.4504	65.878	54.6363	49.6867	61.9537	58.5513	43.5842	49.9187	49.1097	45.2042	43.3995	61.7858	48.2946	0.781646	-0.355258	0.0238263
TRINITY_DN51450_c4_g2_i3	5.30222	3.73054	5.15823	4.94127	4.37127	4.76567	2.99167	4.95606	4.291	3.4542	2.684	3.71571	4.71153	3.68211	0.781509	-0.355078	0.0329843
TRINITY_DN38506_c0_g2_i4	88.7047	74.014	92.1113	65.3659	74.8944	70.9074	73.7946	69.0933	67.6548	54.5163	62.7208	36.7112	77.6663	60.7485	0.782173	-0.354152	0.0355749
TRINITY_DN48635_c1_g3_i1	18.7727	18.205	16.5063	17.2238	17.6308	16.7521	14.9584	14.2851	14.1603	14.1172	14.1263	10.5526	17.5151	13.7	0.78218	-0.353791	0.000401898
TRINITY_DN37798_c1_g5_i2	13.6138	8.65486	13.1166	15.5297	12.3853	12.2752	9.25993	9.62058	8.29594	11.4139	8.89958	11.7416	12.5959	9.87193	0.78374	-0.351925	0.0309137
TRINITY_DN52136_c2_g4_i1	4.4424	6.41653	4.7161	5.50598	5.39123	3.75477	3.41905	3.93569	3.71887	4.50548	4.23789	3.86434	5.03784	3.94689	0.783449	-0.350639	0.0243026
TRINITY_DN41619_c0_g2_i6	59.0409	48.6463	55.8563	51.5304	64.9862	50.9782	37.4671	48.1029	45.7707	38.1464	50.2897	39.8324	55.173	43.2682	0.784227	-0.350419	0.00519662
TRINITY_DN53567_c1_g1_i13	38.8352	42.8266	45.8346	41.6478	49.2496	40.5804	28.0647	31.7771	31.4673	44.9046	31.7842	35.2249	43.1624	33.8705	0.784723	-0.349826	0.00858135
TRINITY_DN38319_c1_g2_i4	963.284	1260.33	1461.99	1385.95	1087.57	1195.32	840.66	914.101	1078.61	740.551	1026.42	1171.49	1225.74	961.972	0.784809	-0.349577	0.0246959
TRINITY_DN42370_c1_g3_i1	135.851	159.966	118.492	162.356	164.942	167.809	83.197	147.807	102.984	124.952	141.404	115.93	151.569	119.379	0.78762	-0.344416	0.0302472
TRINITY_DN49893_c6_g1_i1	12.0375	8.35641	9.57957	9.459	6.41119	10.3978	9.25993	7.87139	7.43774	6.60804	6.78063	6.39102	9.37358	7.39146	0.788542	-0.341901	0.0499046
TRINITY_DN35129_c5_g3_i1	287.466	233.383	290.187	260.617	308.757	291.572	238.621	224.043	210.831	203.197	249.753	193.366	278.664	219.969	0.789369	-0.341175	0.00196007
TRINITY_DN51452_c1_g1_i23	95.44	53.7198	67.6465	76.8014	79.2656	95.169	52.9953	59.1812	72.3749	55.8679	63.2859	66.1396	78.0071	61.6408	0.790195	-0.339712	0.0460837
TRINITY_DN53883_c1_g2_i2	15.1901	14.7729	10.7586	11.5767	13.4052	13.2861	10.2572	14.2851	8.86807	9.46151	9.88842	9.66085	13.165	10.4035	0.790244	-0.339067	0.0271606
TRINITY_DN51452_c1_g1_i14	49.2963	28.949	41.708	40.5184	41.8184	52.278	31.6262	29.7364	39.6203	31.0878	35.457	33.7387	42.428	33.5444	0.790619	-0.338829	0.0344059
TRINITY_DN51996_c4_g3_i1	204.064	181.006	174.496	197.368	199.038	200.447	163.545	160.78	194.811	119.545	166.267	109.688	192.737	152.439	0.790921	-0.338282	0.0159416
TRINITY_DN44509_c1_g3_i3	15.1901	9.99785	13.4114	12.1414	12.3853	14.7303	7.69287	11.6613	8.72504	11.4139	12.1486	9.9581	12.9761	10.2666	0.791199	-0.337728	0.0290792
TRINITY_DN53554_c2_g1_i2	20.2058	14.0268	17.0959	14.1179	16.9022	15.7412	12.5365	13.4105	13.016	12.0146	13.42	13.2279	16.3483	12.9376	0.791373	-0.337133	0.00546479
TRINITY_DN51452_c1_g1_i1	222.693	128.928	156.81	164.05	165.817	198.425	125.223	130.898	145.751	134.564	126.007	158.735	172.787	136.863	0.79209	-0.336297	0.0326354
TRINITY_DN53663_c4_g4_i2	143.876	192.794	190.855	140.332	213.318	175.463	131.349	151.306	128.301	132.011	166.549	127.375	176.106	139.482	0.79203	-0.336255	0.0218059
TRINITY_DN41254_c4_g4_i6	12.0375	11.7885	16.5063	15.3885	10.9282	14.297	9.54486	10.0579	13.4451	11.7142	7.48695	11.8903	13.491	10.6899	0.792372	-0.335698	0.0491244
TRINITY_DN39333_c1_g2_i1	18.0562	11.9377	16.9485	19.3415	12.8224	19.2071	12.1091	13.702	10.8705	13.0659	15.2564	12.9307	16.3856	12.9891	0.792717	-0.335019	0.0413443
TRINITY_DN31506_c5_g17_i1	30.5236	19.3988	30.3599	23.4357	22.5849	28.3052	25.2155	20.6988	21.455	20.1245	17.6579	17.5382	25.768	20.4483	0.793554	-0.33331	0.0368221
TRINITY_DN51730_c3_g4_i3	11.4643	14.1761	13.8535	10.5884	14.8623	11.2643	9.68732	11.8071	7.15167	11.7142	10.4535	9.66085	12.7015	10.0791	0.793538	-0.333086	0.0272917
TRINITY_DN38302_c6_g1_i4	151.758	149.371	160.495	215.298	175.579	180.085	126.362	116.467	183.655	113.238	130.103	149.966	172.098	136.632	0.793921	-0.3329	0.0366963
TRINITY_DN33287_c7_g6_i1	11.1777	8.9533	9.72695	8.7531	11.9481	9.67576	6.83811	7.87139	10.5845	6.45785	8.61705	7.43142	10.0391	7.96671	0.793565	-0.33243	0.02669
TRINITY_DN50718_c2_g2_i7	41.8446	31.4858	23.4331	34.73	40.0699	37.4033	26.925	25.3634	30.037	22.9779	33.1968	27.4963	34.8278	27.6661	0.794368	-0.33185	0.0435305
TRINITY_DN36052_c4_g1_i1	105.471	84.9071	95.501	82.4486	111.613	97.4797	76.9287	76.2358	69.8003	74.4906	97.189	64.2075	96.2368	76.4753	0.794658	-0.331431	0.0125365
TRINITY_DN45172_c2_g2_i1	17.7696	12.2362	12.5271	16.0944	11.0739	14.8747	8.54763	12.0986	10.0123	13.5164	12.0074	11.1471	14.096	11.2216	0.796084	-0.329209	0.0471648
TRINITY_DN54025_c22_g6_i1	1747.01	1082.01	1442.54	1534.48	1384.82	1183.62	1055.63	1214.67	1096.21	999.015	1430.71	874.232	1395.74	1111.75	0.796525	-0.3282	0.0472685
TRINITY_DN47443_c1_g5_i3	38.5486	41.3344	40.8237	33.6006	46.7726	54.2998	29.0619	30.611	36.1875	36.3442	43.0853	28.0908	42.5633	33.8968	0.796385	-0.328133	0.0430476
TRINITY_DN53728_c4_g2_i1	27.9441	29.5459	22.991	26.2593	17.1936	23.9728	18.2349	21.2819	16.1628	20.7252	21.0482	20.3621	24.6511	19.6359	0.79655	-0.328005	0.0291998
TRINITY_DN49728_c8_g1_i1	336.619	313.515	305.809	330.924	407.256	407.248	262.982	313.398	379.897	239.391	254.697	225.469	350.229	279.306	0.797495	-0.326414	0.039754
TRINITY_DN42356_c1_g1_i7	75.3775	61.0317	86.3635	78.072	89.3195	59.6431	65.8168	70.1137	50.3478	60.3734	59.1892	53.5062	74.9679	59.8912	0.798891	-0.323853	0.0287542
TRINITY_DN49137_c0_g3_i1	191.453	120.87	177.591	170.262	159.26	165.354	128.499	141.831	116.858	146.879	134.341	118.457	164.132	131.144	0.799019	-0.323717	0.0131448
TRINITY_DN45603_c2_g2_i3	552.004	446.024	475.884	465.467	473.991	595.998	412.281	415.143	449.125	347.222	406.838	374.692	501.561	400.883	0.799271	-0.32322	0.00488988
TRINITY_DN47683_c5_g3_i1	28.804	24.7708	27.4123	27.8123	22.002	23.5395	19.3746	25.0718	16.8779	20.1245	22.4608	19.619	25.7235	20.5881	0.800362	-0.321103	0.00915174
TRINITY_DN52149_c4_g4_i4	148.749	108.633	115.102	146.403	122.687	110.044	124.083	96.4974	97.4057	91.6114	96.3414	99.1352	125.27	100.846	0.805029	-0.312856	0.0190541
TRINITY_DN47583_c5_g6_i3	6.59195	7.46108	7.81104	8.04721	4.51698	7.0763	4.98612	5.24759	5.43527	6.30767	5.368	6.09377	6.91743	5.57307	0.805657	-0.311413	0.0387292
TRINITY_DN53661_c3_g6_i6	471.754	417.075	475.736	501.892	401.719	473.823	399.744	317.334	464.716	391.526	328.861	308.701	457	368.48	0.806303	-0.310592	0.0132481
TRINITY_DN32482_c4_g7_i1	85.8387	104.604	125.566	96.2841	91.068	90.5478	78.9231	77.8393	99.8373	57.9705	81.2263	83.0833	98.9848	79.8133	0.806318	-0.310367	0.0386505
TRINITY_DN52136_c2_g11_i1	6.16204	6.11809	7.51628	6.49424	7.13974	7.22072	5.27104	4.22723	6.57954	4.20511	5.50926	6.98554	6.77518	5.46295	0.806318	-0.309354	0.0332131
TRINITY_DN50061_c0_g2_i1	13.4705	13.2807	14.1483	17.9297	13.5509	17.3297	10.5421	12.9732	10.7275	12.315	11.4423	14.417	14.9517	12.0695	0.807236	-0.309099	0.0205954
TRINITY_DN36542_c4_g3_i2	14.6169	11.7885	14.8852	16.0944	15.8823	17.3297	12.9639	14.5766	12.873	8.26004	12.1486	12.3362	15.0995	12.1931	0.807514	-0.307881	0.0306187
TRINITY_DN47636_c4_g2_i12	17.1964	13.1315	12.8219	14.4003	12.531	15.4523	13.1064	10.0579	14.5894	10.663	10.4535	10.2554	14.2556	11.5209	0.80817	-0.306729	0.0278448
TRINITY_DN42583_c8_g1_i2	20.779	16.4144	15.9168	14.6826	14.8623	18.9183	15.8131	12.9732	14.8755	12.7655	14.8326	10.8499	16.9289	13.685	0.808379	-0.306187	0.02566
TRINITY_DN52088_c3_g1_i12	39.5517	41.7821	48.9295	37.9772	42.8384	43.7575	32.9084	38.1908	30.6091	36.6446	32.773	35.0763	42.4727	34.367	0.809155	-0.305408	0.00183182
TRINITY_DN53661_c3_g4_i4	591.269	469.004	546.92	591.258	486.376	577.946	423.82	419.224	529.796	475.178	404.295	388.812	543.796	440.187	0.809472	-0.304945	0.00719715
TRINITY_DN46592_c3_g1_i3	12.3241	9.99785	9.57957	11.1531	10.7825	11.1199	7.12303	10.2037	9.58324	9.46151	8.052	8.17456	10.8262	8.76633	0.809735	-0.304357	0.00757598
TRINITY_DN43549_c4_g4_i1	32.0999	30.5904	31.2441	34.5889	25.9362	31.1935	24.0758	28.1329	26.8903	25.9816	22.6021	22.7401	30.9422	25.0705	0.810236	-0.303509	0.0026934
TRINITY_DN31322_c7_g1_i2	22.3553	15.0714	18.2749	16.8003	16.1737	23.9728	15.1008	14.5766	16.4488	13.5164	16.8103	14.8628	18.7747	15.2193	0.810628	-0.302503	0.0445902
TRINITY_DN54135_c4_g4_i1	1059.87	1046.04	1330.38	1288.96	1161.15	1437.5	882.401	784.806	1260.41	1039.41	886.567	1096.73	1220.65	991.721	0.812452	-0.299646	0.0378659
TRINITY_DN37138_c0_g5_i1	74.2311	91.1745	91.3744	92.3311	103.599	105.134	61.6854	69.8221	79.5266	86.0546	70.2078	86.2045	92.9739	75.5835	0.812954	-0.298785	0.0170432
TRINITY_DN39380_c0_g3_i1	15.9067	15.0714	15.9168	13.8355	11.511	15.5967	8.40517	13.5563	13.016	12.315	13.5613	10.5526	14.6397	11.9011	0.812931	-0.298333	0.0309305
TRINITY_DN42940_c1_g4_i3	331.317	278.895	296.525	423.255	278.741	342.262	259.706	233.372	330.979	253.208	276.593	235.427	325.166	264.881	0.814603	-0.29582	0.0484413
TRINITY_DN41721_c1_g5_i6	27.8008	23.7262	24.4648	20.7533	17.3394	23.6839	18.9473	17.492	18.4513	19.9743	19.2118	18.1327	22.9614	18.7015	0.814477	-0.295792	0.0172735
TRINITY_DN47080_c2_g3_i1	17.0531	13.8776	20.1908	17.365	16.7565	15.3079	14.9584	13.702	12.0148	12.0146	15.1152	14.1197	16.7585	13.6541	0.814758	-0.29508	0.0132852
TRINITY_DN52716_c0_g1_i6	28.9473	32.6796	31.3915	31.3417	27.3933	31.1935	19.5171	26.9668	21.455	30.0365	24.721	26.4559	30.4911	24.8587	0.815277	-0.294729	0.00943546
TRINITY_DN46917_c0_g6_i1	437.648	565.252	505.801	523.492	543.931	511.515	311.846	482.195	298.225	513.775	492.443	419.132	514.607	419.603	0.815385	-0.294448	0.0489788
TRINITY_DN49267_c3_g2_i7	264.538	172.799	210.898	224.898	191.17	223.12	200.584	156.845	190.52	146.278	178.133	177.462	214.57	174.97	0.815445	-0.294307	0.0272509
TRINITY_DN39976_c6_g1_i2	23.645	27.0091	32.7179	30.9182	27.3933	26.5722	21.3691	19.6785	30.6091	23.4285	19.9181	22.2943	28.0426	22.8829	0.816005	-0.293112	0.0352056
TRINITY_DN42352_c4_g7_i3	16.4799	14.9222	13.4114	17.365	15.2994	14.297	13.6762	12.6817	11.8718	11.7142	13.42	11.593	15.2958	12.4928	0.816747	-0.291622	0.00237605
TRINITY_DN52182_c3_g4_i3	15.3334	14.6237	17.538	16.8003	20.3992	15.0191	12.2516	15.1597	12.873	15.619	14.2676	11.2958	16.619	13.5778	0.817005	-0.291325	0.0221885
TRINITY_DN37840_c1_g1_i1	59.6142	43.722	65.7306	55.201	49.9781	51.8447	42.1683	46.3537	52.4933	48.0584	37.2935	40.4269	54.3484	44.4657	0.81816	-0.289532	0.0288133
TRINITY_DN37964_c2_g3_i2	67.3525	60.584	70.7415	61.8364	61.7806	60.9428	53.7076	53.3505	50.0617	53.465	60.1781	43.1022	63.873	52.3109	0.818983	-0.287904	0.00228736
TRINITY_DN35583_c1_g3_i5	27.3709	18.6527	24.3174	27.9535	26.2276	23.2507	21.9389	18.5123	18.0222	19.0732	17.7992	26.01	24.6288	20.226	0.821232	-0.284287	0.0444951
TRINITY_DN49497_c5_g3_i1	73.228	72.3725	81.7948	90.0722	70.8145	71.1963	51.2858	63.2626	62.5056	69.6847	72.0442	58.7082	76.5797	62.9152	0.821565	-0.283539	0.0112458
TRINITY_DN54116_c1_g4_i2	24.7915	23.8755	20.4855	25.6946	23.3134	27.872	19.3746	19.5327	24.7448	16.3699	22.8846	17.0923	24.3387	19.9998	0.821728	-0.282767	0.02661
TRINITY_DN51414_c2_g1_i5	207.79	210.403	249.364	278.97	206.615	262.112	171.522	185.415	215.694	212.208	187.456	191.285	235.875	193.93	0.822172	-0.282501	0.0169543
TRINITY_DN51981_c2_g3_i4	13.3272	15.0714	11.3481	10.0237	12.8224	14.0082	11.9667	9.47482	10.7275	11.7142	10.3122	8.76908	12.7668	10.4941	0.821981	-0.282055	0.0305604
TRINITY_DN53782_c0_g1_i1	51.8758	58.9426	50.5507	55.201	58.575	62.8202	44.7326	48.9775	46.7719	53.1647	47.7469	36.5626	56.3275	46.326	0.82244	-0.281906	0.00698049
TRINITY_DN50722_c4_g5_i1	46.4303	45.2142	47.161	50.6833	39.4871	46.7902	31.7687	34.8382	38.333	47.7581	37.2935	36.8598	45.961	37.8085	0.822622	-0.281805	0.0120317
TRINITY_DN40566_c6_g2_i1	891.06	686.867	750.744	1060.54	764.826	950.246	662.726	651.43	716.168	725.382	772.992	670.463	850.713	699.86	0.822675	-0.281611	0.0323127
TRINITY_DN48771_c2_g2_i2	24.5049	21.3387	21.812	23.5769	26.0819	19.4959	18.9473	17.0547	18.5943	21.4761	17.3754	19.1731	22.8017	18.7701	0.82319	-0.280699	0.00612897
TRINITY_DN43370_c1_g7_i1	36.5423	29.2475	24.0226	27.8123	28.7046	31.9156	28.0647	28.716	20.8829	21.6263	25.5686	21.8484	29.7075	24.4511	0.823064	-0.280666	0.039888
TRINITY_DN50170_c5_g2_i11	18.1995	18.205	18.4223	19.2004	17.1936	15.3079	15.9556	14.8682	12.4439	13.8168	14.6914	15.9032	17.7548	14.6132	0.823056	-0.280656	0.00235027
TRINITY_DN43077_c3_g9_i1	6.01874	6.26731	5.89512	7.62367	6.26548	5.92099	6.1258	4.81029	5.29224	4.80584	5.50926	4.75611	6.33188	5.21659	0.823861	-0.278363	0.00917359
TRINITY_DN40508_c2_g1_i1	8.45489	8.35641	8.6953	8.32956	5.97406	7.50954	4.7012	6.55949	7.00864	6.00731	8.052	6.68828	7.88663	6.50282	0.824537	-0.277439	0.0484301
TRINITY_DN45403_c3_g1_i5	25.6513	25.9646	28.2966	20.3298	20.3992	23.5395	18.6623	20.2615	20.7398	23.5787	16.104	19.619	24.0302	19.8276	0.825111	-0.277229	0.0293
TRINITY_DN38898_c1_g7_i1	16.7665	13.8776	16.9485	17.6474	15.7366	16.6076	12.2516	13.5563	12.5869	12.0146	18.5055	11.7416	16.264	13.4428	0.826533	-0.274271	0.0373127
TRINITY_DN43109_c2_g2_i3	13.3272	12.6838	12.8219	11.4355	15.4451	14.297	13.2488	9.03752	11.5857	8.56041	12.7137	10.9985	13.3351	11.0241	0.826699	-0.273546	0.0372991
TRINITY_DN50379_c2_g7_i2	10.7477	10.4455	11.4955	9.74135	9.9082	9.96459	8.54763	9.03752	7.2947	9.16114	8.19326	9.36359	10.3838	8.59964	0.828177	-0.271688	0.00154438
TRINITY_DN49036_c3_g7_i2	52.3057	35.8132	43.0344	37.2713	39.3414	43.9019	39.7465	35.567	38.476	30.7874	36.8697	27.0504	41.9446	34.7495	0.828461	-0.271185	0.0454325
TRINITY_DN47261_c0_g4_i2	81.3962	101.172	84.3002	78.9191	92.8166	96.7576	75.9315	80.3173	82.3872	65.1793	71.6204	68.2204	89.227	73.9427	0.828703	-0.270892	0.00771825
TRINITY_DN33829_c0_g3_i1	47.5767	47.3033	40.8237	45.742	54.7865	44.624	32.3385	39.2112	33.1838	37.5457	51.4198	39.0893	46.8094	38.798	0.828852	-0.270638	0.0387665
TRINITY_DN38077_c5_g5_i1	25.3647	21.9356	22.6962	20.6121	24.3334	27.872	22.3663	20.2615	23.6005	20.4248	15.6802	16.2005	23.8023	19.7556	0.829988	-0.268566	0.037703
TRINITY_DN40074_c1_g1_i4	219.684	247.26	245.384	233.087	208.364	229.908	199.872	190.079	219.413	176.765	198.898	164.234	230.614	191.544	0.83058	-0.267735	0.00287465
TRINITY_DN47611_c5_g6_i1	19.0593	17.9066	16.0642	14.4003	17.7765	18.6294	12.3941	14.4309	16.7349	14.7179	13.1375	14.8628	17.3061	14.3797	0.830904	-0.266986	0.0112982
TRINITY_DN49714_c0_g4_i4	19.0593	17.9066	20.1908	17.5062	18.7964	20.218	18.5199	15.8885	18.8804	15.619	13.7025	11.8903	18.9462	15.7501	0.831305	-0.266017	0.0234497
TRINITY_DN39740_c2_g1_i5	12.4674	11.6393	14.8852	14.1179	11.6567	12.1308	10.5421	8.89175	9.0111	11.1135	13.7025	10.7012	12.8162	10.6604	0.831788	-0.265231	0.0386277
TRINITY_DN52277_c0_g8_i2	31.2401	36.5593	33.3074	27.3887	32.2017	37.4033	27.21	30.0279	31.3243	31.0878	19.7768	25.4155	33.0168	27.4737	0.832114	-0.265029	0.0398722
TRINITY_DN46759_c1_g1_i3	26.0812	25.6661	29.3282	30.0711	22.1477	25.4169	18.0925	25.6549	22.7423	23.1281	21.7545	20.808	26.4519	22.0301	0.832835	-0.263855	0.0180946
TRINITY_DN45641_c1_g3_i3	30.8102	28.7998	26.3807	29.93	28.4132	24.6948	23.6484	22.7396	23.3144	22.0768	25.5686	23.4833	28.1714	23.4719	0.833179	-0.263059	0.00114518
TRINITY_DN49267_c3_g2_i2	29.6638	23.1294	29.623	22.3063	20.2535	22.5286	21.0842	20.8446	22.5993	18.0219	19.7768	20.6593	24.5841	20.4977	0.833778	-0.261917	0.0427356
TRINITY_DN54060_c6_g3_i1	18.6294	23.7262	23.2857	22.5886	22.5849	19.6403	19.6596	17.0547	23.0284	17.271	15.1152	16.6464	21.7425	18.1292	0.833812	-0.261744	0.0300595
TRINITY_DN52893_c5_g2_i1	109.34	102.814	138.83	142.308	107.97	104.412	88.7529	91.6871	100.552	113.989	85.888	108.647	117.612	98.2527	0.835394	-0.259543	0.0498802
TRINITY_DN37738_c1_g6_i1	26.7977	31.3366	27.8545	24.8475	27.6847	28.8829	26.7826	24.6345	24.4587	21.0256	22.7434	20.3621	27.9006	23.3345	0.836342	-0.257322	0.0062827
TRINITY_DN40179_c8_g2_i1	96.4431	70.7311	84.0055	86.6839	83.9283	97.3352	84.764	66.0322	76.0938	61.1243	78.401	67.9232	86.5212	72.3898	0.836671	-0.257147	0.0252882
TRINITY_DN54084_c2_g8_i1	130.836	118.184	128.366	136.944	125.601	108.744	115.251	98.5381	87.6795	98.0693	116.401	110.728	124.779	104.444	0.837035	-0.256597	0.00832058
TRINITY_DN47925_c1_g5_i11	24.2183	23.8755	28.7387	21.0357	24.042	25.9946	22.0814	22.3023	24.0296	21.3259	15.8215	18.2813	24.6508	20.6403	0.837309	-0.255886	0.032433
TRINITY_DN47367_c5_g2_i2	424.464	501.982	486.495	642.506	586.478	623.292	395.755	457.852	473.584	480.284	474.785	452.425	544.203	455.781	0.83752	-0.255807	0.0398387
TRINITY_DN47261_c0_g7_i1	20.6357	22.9801	17.538	23.1534	20.8364	23.8284	17.2377	19.5327	18.1652	17.8717	15.5389	19.7676	21.4953	18.019	0.838275	-0.254511	0.0125896
TRINITY_DN35026_c5_g3_i1	334.47	244.574	297.704	321.888	267.084	342.984	250.018	247.803	266.614	261.468	270.66	219.821	301.451	252.731	0.838382	-0.254315	0.0202332
TRINITY_DN32106_c4_g1_i1	29.2339	28.949	31.6863	36.8477	31.1817	29.4605	26.4977	25.6549	30.4661	21.7765	27.2638	25.4155	31.2265	26.1791	0.83836	-0.254082	0.0129685
TRINITY_DN35124_c4_g1_i5	37.2588	43.5727	37.7288	31.3417	41.2356	32.782	31.0564	33.089	23.6005	29.2856	35.0333	35.6708	37.32	31.2893	0.838406	-0.254029	0.0460754
TRINITY_DN36986_c5_g2_i5	19.6325	19.2496	16.6537	17.7886	20.6907	18.0518	16.383	13.702	17.307	14.2674	14.8326	17.5382	18.6778	15.6717	0.839054	-0.252838	0.00705238
TRINITY_DN47968_c2_g1_i8	106.904	93.1143	94.322	104.19	86.2597	108.455	86.7585	73.7578	99.1222	81.5492	71.9029	85.3127	98.8742	83.0672	0.84013	-0.251303	0.0156705
TRINITY_DN36598_c3_g8_i1	11.321	12.6838	12.6745	10.8708	11.0739	10.109	10.1147	8.74599	7.58077	11.5641	8.61705	11.1471	11.4555	9.62828	0.840495	-0.250594	0.0382358
TRINITY_DN36655_c2_g1_i3	17.3397	17.4589	15.9168	14.965	14.2795	12.8529	12.2516	12.3901	12.73	14.8681	12.2899	13.5252	15.4688	13.0091	0.840993	-0.249673	0.0155906
TRINITY_DN51370_c4_g2_i5	27.8008	26.4122	28.1492	26.5417	24.9162	30.327	23.2211	25.6549	23.4575	19.5237	26.84	19.619	27.3579	23.0527	0.842635	-0.246566	0.0138627
TRINITY_DN53953_c17_g3_i1	4655.64	5044.44	5182.99	6302.23	4898.73	5212.78	3788.74	4370.81	3443.1	4955.58	5127.99	4694.73	5216.14	4396.82	0.842927	-0.246521	0.045026
TRINITY_DN42997_c1_g1_i5	21.0656	26.1138	24.6121	22.3063	23.1677	25.2725	18.9473	20.5531	13.8742	23.7289	20.9069	22.1456	23.7563	20.026	0.842975	-0.246415	0.0416678
TRINITY_DN53649_c1_g3_i7	31.67	36.5593	36.6971	37.5536	34.2416	34.2262	28.0647	31.3398	33.0407	31.238	24.156	30.0229	35.158	29.6437	0.843157	-0.2461	0.00554564
TRINITY_DN52336_c1_g4_i10	17.7696	20.4434	18.4223	15.6709	20.545	18.6294	16.383	13.9936	15.8767	16.5201	14.2676	16.9436	18.5801	15.6641	0.843058	-0.245977	0.00872302
TRINITY_DN43569_c1_g2_i2	129.833	91.0252	94.6167	96.99	97.9164	109.466	96.5882	86.148	97.5488	79.4466	82.3564	82.0429	103.308	87.3551	0.845581	-0.241931	0.0383457
TRINITY_DN50143_c0_g5_i1	21.3522	24.7708	22.8436	21.6004	20.545	19.2071	20.7992	22.8853	15.7337	18.7728	16.8103	15.4574	21.7198	18.4098	0.847603	-0.238209	0.0450763
TRINITY_DN52133_c6_g1_i9	62.1936	45.3634	50.4033	52.801	51.5809	55.5995	43.308	41.6892	57.2134	42.2013	47.3231	37.9002	52.9903	44.9392	0.848065	-0.2376	0.0483907
TRINITY_DN52277_c0_g4_i5	10.7477	9.84863	11.4955	8.61192	11.511	10.5422	10.2572	7.43409	10.2984	8.71059	8.33452	8.17456	10.4595	8.86822	0.847862	-0.237241	0.0355241
TRINITY_DN31938_c4_g2_i2	104.038	111.916	94.6167	104.049	112.633	108.022	84.0517	101.016	97.2627	79.5968	95.2113	82.9347	105.879	90.0122	0.850141	-0.23412	0.00568496
TRINITY_DN42684_c6_g5_i2	107.048	109.678	99.6276	90.0722	87.571	108.166	82.1997	104.806	79.8126	89.5089	76.2821	79.8135	100.36	85.4038	0.850971	-0.232793	0.0276269
TRINITY_DN53744_c6_g2_i3	28.6607	29.3967	32.5705	33.4594	27.9761	26.7166	22.3663	24.1972	26.6042	24.7801	29.524	24.6723	29.7967	25.3574	0.851013	-0.232524	0.0131777
TRINITY_DN37443_c4_g3_i1	67.7824	61.0317	67.057	57.4599	64.2576	77.4061	61.543	55.8285	67.5118	55.2672	51.561	44.8858	65.8324	56.0995	0.852157	-0.230647	0.0450042
TRINITY_DN40234_c4_g1_i3	64.7731	59.3902	58.9512	68.1895	59.8863	61.6649	52.4255	58.8896	48.3453	44.7544	64.981	48.7501	62.1425	53.0243	0.853269	-0.228769	0.0239497
TRINITY_DN48132_c7_g1_i1	144.736	123.406	148.262	171.533	129.827	146.436	131.776	126.525	103.556	130.659	131.233	113.998	144.033	122.958	0.853677	-0.228252	0.0298982
TRINITY_DN37836_c0_g1_i3	39.4084	47.0048	44.066	48.7068	47.9382	42.891	34.9028	43.4384	33.4698	40.6995	37.1522	41.3187	45.0026	38.4969	0.855438	-0.2253	0.0131335
TRINITY_DN51120_c3_g10_i1	15.0468	15.8175	15.6221	17.5062	16.7565	12.9973	12.3941	15.1597	14.5894	12.1648	14.2676	11.593	15.6244	13.3614	0.855164	-0.225258	0.0276084
TRINITY_DN45486_c0_g3_i1	26.0812	32.6796	29.623	36.4242	26.2276	34.8038	26.7826	26.238	26.4612	28.9852	24.5798	26.1586	30.9732	26.5342	0.856683	-0.223178	0.0396203
TRINITY_DN50061_c0_g4_i1	16.6232	14.4745	17.8327	15.3885	16.1737	17.0409	12.8214	14.4309	12.3009	15.1684	14.2676	14.5656	16.2556	13.9258	0.856678	-0.223129	0.00580563
TRINITY_DN45699_c3_g6_i1	70.6485	68.4928	83.7107	77.5073	93.5451	83.3271	72.085	65.5949	75.5216	61.8752	75.5758	58.5596	79.5386	68.202	0.857471	-0.221671	0.0403834
TRINITY_DN34578_c3_g5_i3	19.2026	14.1761	16.8011	14.8238	15.8823	15.7412	13.3913	12.6817	14.8755	14.2674	13.1375	14.7142	16.1045	13.8446	0.859671	-0.218043	0.0191112
TRINITY_DN50893_c1_g4_i4	47.5767	44.1696	46.4241	50.2597	38.3214	44.3352	40.6013	38.045	45.7707	36.3442	38.141	34.1845	45.1811	38.8478	0.859823	-0.217724	0.0213692
TRINITY_DN51830_c3_g3_i3	47.0035	48.6463	47.4557	50.9656	54.3494	45.2017	39.0342	44.1672	38.0469	42.0511	46.4756	42.805	48.937	42.0967	0.860221	-0.217149	0.00418081
TRINITY_DN46222_c4_g3_i2	373.305	314.261	383.625	363.395	376.657	398.872	308.142	268.939	366.595	326.347	309.084	322.524	368.353	316.938	0.860421	-0.216881	0.0150395
TRINITY_DN38430_c10_g1_i1	5230.28	4601.55	4857.88	4769.88	4943.03	5046.85	3903.42	4793.53	4106.2	3818.54	5068.94	3661.31	4908.24	4225.33	0.860863	-0.216142	0.0211544
TRINITY_DN50722_c4_g2_i4	15.3334	17.1605	14.1483	13.8355	16.7565	16.3188	10.5421	13.702	14.8755	13.5164	12.1486	15.7546	15.5922	13.4232	0.860894	-0.215975	0.045746
TRINITY_DN41725_c1_g2_i3	18.7727	23.2786	17.8327	24.1416	17.9222	20.218	15.2433	17.9293	18.0222	19.0732	17.3754	17.6868	20.361	17.555	0.862189	-0.213915	0.0463874
TRINITY_DN50710_c2_g3_i1	100.456	105.947	107.439	88.6604	131.867	120.297	89.6077	104.369	92.3996	95.6663	89.4196	93.4873	109.111	94.1582	0.862958	-0.212589	0.0465998
TRINITY_DN45423_c0_g1_i7	47.5767	44.0204	40.8237	49.695	39.6328	43.6131	37.6096	40.2315	33.4698	44.7544	37.9998	35.5222	44.227	38.2646	0.865186	-0.20902	0.0240784
TRINITY_DN54084_c2_g1_i2	343.211	327.094	357.244	337.136	338.336	266.011	309.424	301.299	269.189	258.314	292.415	273.625	328.172	284.044	0.865535	-0.208307	0.0168495
TRINITY_DN43993_c5_g1_i18	30.3803	24.1739	25.6438	28.0946	23.4591	28.7384	26.3552	25.9464	21.312	19.9743	23.0259	22.2943	26.7484	23.1513	0.865524	-0.208203	0.0402339
TRINITY_DN50069_c1_g2_i7	52.8789	44.4681	51.4349	43.0596	41.3813	50.4006	39.4616	45.7707	43.6252	34.542	43.6503	39.0893	47.2706	41.0232	0.867837	-0.204298	0.0373064
TRINITY_DN49338_c1_g3_i2	95.5833	96.248	127.482	117.179	111.904	112.066	91.7446	93.4363	104.557	93.8641	91.821	97.9461	110.077	95.5616	0.868134	-0.203984	0.0233643
TRINITY_DN49235_c2_g2_i2	89.9944	86.6978	82.0896	84.0015	94.4194	90.5478	77.9259	77.2562	74.2343	84.8532	82.9215	61.2349	87.9584	76.4043	0.868642	-0.203096	0.0142015
TRINITY_DN33787_c3_g5_i4	21.7821	25.2185	24.3174	27.8123	20.3992	25.4169	22.3663	22.0107	23.6005	18.0219	19.6356	20.3621	24.1577	20.9995	0.869267	-0.201861	0.0443852
TRINITY_DN53708_c6_g1_i2	34.5361	34.9179	34.6338	32.33	27.9761	32.9265	30.9139	28.2787	33.1838	28.3845	28.8177	21.997	32.8867	28.5959	0.869528	-0.201357	0.0443171
TRINITY_DN36255_c2_g1_i2	20.2058	17.4589	16.5063	14.6826	19.8164	17.9074	17.5226	14.1393	15.0185	15.4688	15.6802	14.8628	17.7629	15.4487	0.869718	-0.201014	0.0375074
TRINITY_DN53579_c3_g4_i1	63.1967	53.5706	54.5299	56.3304	44.0041	54.5886	51.0009	47.6656	42.4809	47.0072	50.4309	45.3317	54.3701	47.3195	0.870323	-0.200315	0.0320485
TRINITY_DN47673_c0_g4_i1	26.0812	23.4278	24.6121	26.1181	27.9761	27.872	21.0842	23.1769	18.4513	27.3332	20.9069	24.9696	26.0146	22.6537	0.870808	-0.199843	0.0478288
TRINITY_DN50259_c3_g2_i6	499.269	500.34	534.54	486.927	427.218	522.202	410.999	462.08	435.966	394.68	475.915	408.728	495.083	431.395	0.871359	-0.198641	0.0102617
TRINITY_DN53744_c6_g3_i2	148.176	174.291	180.391	158.403	138.423	168.676	144.597	138.915	166.491	130.208	140.133	124.105	161.393	140.742	0.872042	-0.19744	0.0421961
TRINITY_DN32403_c1_g1_i4	32.6731	30.5904	32.2758	31.2006	38.3214	38.2698	27.6373	30.3194	32.6116	27.3332	32.3493	27.199	33.8885	29.575	0.872714	-0.196183	0.0342029
TRINITY_DN37219_c6_g2_i1	43.4209	39.5437	42.7396	38.8242	47.5011	40.436	35.1878	38.6281	39.0481	31.8387	38.8474	36.8598	42.0776	36.735	0.873029	-0.195687	0.0119366
TRINITY_DN35486_c8_g1_i8	34.8227	35.9624	35.8129	41.6478	40.5071	36.248	28.4921	31.4856	28.3206	35.1427	36.1634	37.4544	37.5001	32.8431	0.875813	-0.19139	0.0414586
TRINITY_DN54084_c2_g4_i2	187.584	180.707	198.223	214.451	186.07	150.335	176.081	154.075	150.9	167.604	160.757	169.288	186.229	163.118	0.8759	-0.191162	0.0357304
TRINITY_DN46397_c2_g3_i3	229.572	176.231	189.823	176.474	169.751	208.967	179.073	153.346	175.502	158.292	173.754	168.247	191.803	168.036	0.876085	-0.190829	0.0444259
TRINITY_DN50674_c1_g11_i3	13.7571	14.1761	13.7062	13.6944	12.6767	12.4196	11.9667	11.8071	11.8718	13.0659	10.1709	11.593	13.405	11.7459	0.876233	-0.190527	0.00564686
TRINITY_DN38389_c0_g1_i2	65.203	66.7021	68.0887	62.4011	57.1179	63.1091	61.6854	61.5134	54.2097	47.4577	58.6242	52.1686	63.7703	55.9432	0.87726	-0.188727	0.0191576
TRINITY_DN48751_c1_g4_i8	29.5205	28.0537	28.5913	27.8123	25.7905	33.3597	28.3496	26.6753	25.603	23.7289	24.0147	23.6319	28.8547	25.3339	0.877983	-0.187538	0.0214014
TRINITY_DN51567_c3_g4_i1	302.8	257.407	300.799	286.452	272.184	277.709	246.599	258.444	228.996	250.505	270.236	243.305	282.892	249.681	0.882602	-0.180157	0.0045437
TRINITY_DN53363_c2_g4_i1	85.4087	91.1745	90.1954	99.1077	96.1679	95.169	87.3283	88.4802	65.9384	83.9521	83.9103	82.3401	92.8705	81.9916	0.882859	-0.179742	0.0191776
TRINITY_DN52609_c3_g4_i2	22.212	16.8621	20.7803	21.6004	18.505	18.6294	15.5282	18.9496	19.0234	16.5201	16.9516	17.8354	19.7649	17.4681	0.883793	-0.178229	0.0484973
TRINITY_DN52498_c1_g2_i1	124.387	101.471	112.007	136.802	108.845	118.709	102.144	105.535	91.8274	102.875	108.773	109.539	117.037	103.449	0.883901	-0.178092	0.0395167
TRINITY_DN49272_c3_g8_i1	10.3178	11.3408	11.3481	9.459	10.3453	8.95369	10.3996	9.76635	8.00987	9.01096	8.33452	9.06633	10.2941	9.09794	0.883799	-0.177676	0.0497146
TRINITY_DN34948_c3_g6_i1	112.923	118.184	136.914	131.014	135.509	137.916	111.689	106.701	121.864	121.648	119.65	101.513	128.743	113.844	0.884273	-0.177395	0.0232696
TRINITY_DN48816_c0_g3_i4	13.1839	13.2807	14.443	12.0002	12.6767	12.1308	12.679	12.0986	12.0148	11.5641	10.5947	9.80948	12.9526	11.4601	0.884776	-0.176097	0.0255496
TRINITY_DN47775_c5_g2_i13	7.88168	9.40097	8.25317	7.90603	8.88824	9.24252	7.26549	8.01715	7.7238	6.60804	8.33452	7.72868	8.59543	7.61295	0.885697	-0.174267	0.0239368
TRINITY_DN39333_c2_g2_i3	14.0437	13.2807	13.4114	13.5532	13.4052	12.7085	11.2544	12.0986	13.5882	11.4139	11.4423	11.4444	13.4005	11.8736	0.886061	-0.174221	0.00358202
TRINITY_DN39090_c1_g3_i1	127.827	134.598	125.861	118.732	113.07	109.177	106.418	113.261	101.697	121.197	92.9511	111.769	121.544	107.882	0.887597	-0.172044	0.0352602
TRINITY_DN47958_c2_g8_i1	35.3959	38.9469	39.0552	38.5419	42.8384	45.6349	34.9028	33.8178	39.7633	35.4431	38.8474	30.6175	40.0689	35.5653	0.887605	-0.171786	0.0491768
TRINITY_DN37258_c1_g3_i2	83.6891	81.475	78.2577	72.4249	73.1459	90.4034	66.6715	72.3002	72.3749	79.747	63.1446	71.4903	79.8993	70.9547	0.888052	-0.171315	0.032874
[truncated: 609 more rows]

## Sheet: 3 Fold
		FM- FPKM Values						SBM- FPKM Values						Ave. FPKM		Fold Change (FC)
[truncated: 51 more rows]

## Sheet: KEGG Modules
Pathway	K-Number	Gene	Full Gene Name	Trinity ID	Log2(fold change)	P-value	Significant log2(FC)
[truncated: 454 more rows]
